# Supplementary material for: The DNA Sensor IFIX Drives Proteome Alterations To Mobilize Nuclear and Cytoplasmic Antiviral Responses, with Its Acetylation Acting as a Localization Toggle
Source: mSystems. 2021 Jun 22;6(3):e00397-21. doi: 10.1128/mSystems.00397-21 (PMC8269231; doi:10.1128/mSystems.00397-21)
Supplement: TABLE S1 [file msystems.00397-21-st001.xlsx]

## Sheet: Key
Quantified Proteins Worksheets (Nuclei and Cytoplasm)
Column	Description
Accession	UniProt Identifier of Master Protein
Description	Protein Name
Gene	Human gene symbol
Abundances (Average)	Protein abundance calculated as the average of replicates from Abundances (Normalized) columns
Abundances (Grouped) CV [%]	Coefficient of Variance of the replicates from the Abundance (Normalized) columns
Abundances (Normalized)	Normalized protein abundances from replicate samples calculated by Proteome Discoverer
Abundances Count	Number of quantified peptides used in the calculation of Abundance (Normalized) column.
# Peptides	Total identified peptides
# PSMs	Total peptide spectrum matches
# Unique Peptides	Total identified unique peptides
Coverage [%]	Amino acid sequence coverage
MW [kDa]	Master Protein Molecular Weight
Differential Analysis Worksheets (Nuclei and Cytoplasm)
Column	Description
Genes	Human gene symbol
Accession	UniProt Identifier of Master Protein
INF DIFF	Proteins labeled with "INF" were differential (2.5% FDR) in at least one MOCK, 3HPI, or 6HPI column
MOCK/3HPI/6HPI	Proteins with respective sample label were differential (2.5% FDR) calculated by Volcano function in Perseus
-LOG(P-value)	Statistical significance calculated by t-test in Volcano function of Perseus software
Log2 (KO/CTL)	Protein abundance fold-change ratio for IFIX-KO vs IFIX-expressing (CTL) cells, calculated by Volcano function in Perseus following imputation of Abundance (Normalized) data matrix

## Sheet: Nuclei - Proteins
Accession	Description	Gene	Abundances (Average): Cyto, CTRL, Mock	Abundances (Average): Cyto, CTRL, 3HPI	Abundances (Average): Cyto, CTRL, 6HPI	Abundances (Average): Cyto, KO, Mock	Abundances (Average): Cyto, KO, 3HPI	Abundances (Average): Cyto, KO, 6HPI	Abundances (Average): Cyto, CTRL, VACV	Abundances (Average): Cyto, KO, VACV	Abundances (Grouped) CV [%]: Nuc, CTRL, 3HPI	Abundances (Grouped) CV [%]: Nuc, CTRL, 6HPI	Abundances (Grouped) CV [%]: Nuc, CTRL, Mock	Abundances (Grouped) CV [%]: Nuc, CTRL, VACV	Abundances (Grouped) CV [%]: Nuc, KO, 3HPI	Abundances (Grouped) CV [%]: Nuc, KO, 6HPI	Abundances (Grouped) CV [%]: Nuc, KO, Mock	Abundances (Grouped) CV [%]: Nuc, KO, VACV	Abundances (Normalized): F25: Sample, Nuc, CTRL, 3HPI	Abundances (Normalized): F33: Sample, Nuc, CTRL, 3HPI	Abundances (Normalized): F34: Sample, Nuc, CTRL, 3HPI	Abundances (Normalized): F26: Sample, Nuc, CTRL, 6HPI	Abundances (Normalized): F35: Sample, Nuc, CTRL, 6HPI	Abundances (Normalized): F36: Sample, Nuc, CTRL, 6HPI	Abundances (Normalized): F27: Sample, Nuc, CTRL, Mock	Abundances (Normalized): F37: Sample, Nuc, CTRL, Mock	Abundances (Normalized): F38: Sample, Nuc, CTRL, Mock	Abundances (Normalized): F29: Sample, Nuc, KO, 3HPI	Abundances (Normalized): F41: Sample, Nuc, KO, 3HPI	Abundances (Normalized): F42: Sample, Nuc, KO, 3HPI	Abundances (Normalized): F30: Sample, Nuc, KO, 6HPI	Abundances (Normalized): F43: Sample, Nuc, KO, 6HPI	Abundances (Normalized): F44: Sample, Nuc, KO, 6HPI	Abundances (Normalized): F31: Sample, Nuc, KO, Mock	Abundances (Normalized): F45: Sample, Nuc, KO, Mock	Abundances (Normalized): F46: Sample, Nuc, KO, Mock	Abundances (Normalized): F28: Sample, Nuc, CTRL, VACV	Abundances (Normalized): F39: Sample, Nuc, CTRL, VACV	Abundances (Normalized): F40: Sample, Nuc, CTRL, VACV	Abundances (Normalized): F32: Sample, Nuc, KO, VACV	Abundances (Normalized): F47: Sample, Nuc, KO, VACV	Abundances (Normalized): F48: Sample, Nuc, KO, VACV	Abundances Count: F25: Sample, Nuc, CTRL, 3HPI	Abundances Count: F33: Sample, Nuc, CTRL, 3HPI	Abundances Count: F34: Sample, Nuc, CTRL, 3HPI	Abundances Count: F26: Sample, Nuc, CTRL, 6HPI	Abundances Count: F35: Sample, Nuc, CTRL, 6HPI	Abundances Count: F36: Sample, Nuc, CTRL, 6HPI	Abundances Count: F27: Sample, Nuc, CTRL, Mock
Q13423	NAD(P) transhydrogenase, mitochondrial	NNT	340897	255040	331155	301452	378398	271241	345971	358010	12.15	19.91	16.78	12.13	8.66	23.06	6.27	18.3	221694	260506	282920	262037	393363	338064	294096	404662	323932	369899	414590	350706	315052	199595	299077	321362	283755	299239	379982	299071	358861	391782	399746	282502	3	2	3	3	3	3	3
P29728	2'-5'-oligoadenylate synthase 2	OAS2	5.65813e+06	5.44242e+06	5.38828e+06	4.70452e+06	3.95185e+06	4.24694e+06	1.58482e+07	1.81242e+07	5.21	13.76	8.82	16.52	20.97	14.82	14.13	29.8	5.47529e+06	5.14377e+06	5.7082e+06	5.45023e+06	6.09694e+06	4.61766e+06	6.02224e+06	5.86309e+06	5.08907e+06	3.07652e+06	4.05495e+06	4.72408e+06	3.57825e+06	4.33442e+06	4.82814e+06	5.42479e+06	4.57397e+06	4.1148e+06	1.55864e+07	1.33706e+07	1.85876e+07	1.59963e+07	1.4111e+07	2.42654e+07	14	15	14	16	15	15	14
Q00577	Transcriptional activator protein Pur-alpha	PURA	4.21774e+06	5.45102e+06	5.88434e+06	3.98468e+06	6.19683e+06	6.16956e+06	8.91033e+06	8.4879e+06	3.57	11.36	5.62	9.2	5.18	10.91	15.14	10.37	5.53511e+06	5.22853e+06	5.58943e+06	5.12873e+06	6.12642e+06	6.39787e+06	4.06856e+06	4.09361e+06	4.49106e+06	6.34009e+06	5.82901e+06	6.42138e+06	5.41469e+06	6.70607e+06	6.38794e+06	3.89255e+06	4.62879e+06	3.4327e+06	8.13846e+06	8.82155e+06	9.77099e+06	9.42823e+06	7.683e+06	8.35249e+06	9	9	9	8	9	9	8
Q9C0J8	pre-mRNA 3' end processing protein WDR33	WDR33	2.12089e+06	2.08961e+06	1.36114e+06	1.97279e+06	2.47135e+06	1.43885e+06	8.08473e+06	6.81881e+06	13.02	24.09	19.05	8.78	22.92	19.39	9.34	17.26	1.90136e+06	2.40144e+06	1.96604e+06	1.00767e+06	1.65552e+06	1.42022e+06	1.90943e+06	2.58687e+06	1.86637e+06	1.83697e+06	2.65084e+06	2.92624e+06	1.26258e+06	1.29348e+06	1.76048e+06	2.15961e+06	1.9677e+06	1.79106e+06	8.03661e+06	7.40029e+06	8.81728e+06	5.82551e+06	6.51226e+06	8.11867e+06	12	13	12	11	9	9	11
Q9UGI8	Testin	TES	205002	284307	294071	90222.2	274748	203930	419067	604077	15.35	24.15	19.89	14.8	8.44	22.63	23.73	52.93	334517	255608	262797	212787	344116	325309	225367	158053	231585	276248	250833	297163	162051	253418	196321	110172	67606.2	92888.8	416783	482191	358228	491448	355925	964858	3	3	2	3	3	3	2
Q13185	Chromobox protein homolog 3	CBX3	1.92763e+07	2.16626e+07	1.89616e+07	1.82455e+07	2.48715e+07	2.24939e+07	1.9189e+07	2.03479e+07	12.57	4.56	9.94	3.63	9.22	12.98	7.27	14.5	2.20653e+07	2.41621e+07	1.87605e+07	1.97935e+07	1.9024e+07	1.80673e+07	1.72414e+07	2.10474e+07	1.95402e+07	2.28631e+07	2.7372e+07	2.43796e+07	2.34032e+07	2.48499e+07	1.92287e+07	1.91488e+07	1.88642e+07	1.67235e+07	1.85165e+07	1.99085e+07	1.91419e+07	2.13995e+07	1.70163e+07	2.2628e+07	14	15	14	15	13	14	15
Q8N5C1	Calcium homeostasis modulator protein 5	CALHM5	1.50304e+06	1.01738e+06	885289	1.30458e+06	1.40728e+06	1.04005e+06	1.71057e+06	1.70048e+06	24.68	20.18	22.16	15.64	17.87	15.65	7.84	20.21	1.00863e+06	1.27269e+06	770819	911870	1.04915e+06	694849	1.71329e+06	1.67683e+06	1.11901e+06	1.39986e+06	1.66236e+06	1.15961e+06	943196	1.22794e+06	949016	1.18747e+06	1.37676e+06	1.3495e+06	1.48592e+06	2.00651e+06	1.63928e+06	1.49567e+06	2.09729e+06	1.50848e+06	6	8	7	8	8	7	7
P45974	Ubiquitin carboxyl-terminal hydrolase 5	USP5	600678	283205	347408	254770	519482	592432	1.55504e+06	2.81054e+06	31.57	5.72	2.67	10.89	23.51	11.43	9.61	85.54	242271	221584	385760	361672	355865	324689	582889	605219	613926	382089	560571	615786	525597	660975	590725	257557	277750	229003	1.55415e+06	1.38614e+06	1.72484e+06	1.45017e+06	1.39517e+06	5.58628e+06	4	3	4	4	3	3	6
P04075	Fructose-bisphosphate aldolase A	ALDOA	1.92851e+07	1.7999e+07	1.9468e+07	1.44691e+07	1.74332e+07	1.36182e+07	1.40415e+07	1.65431e+07	18.18	32.2	27.87	34.19	30.73	20.16	12.34	47.87	1.9772e+07	1.42235e+07	2.00015e+07	2.60201e+07	1.35268e+07	1.88572e+07	2.52104e+07	1.47241e+07	1.79209e+07	2.23612e+07	1.17318e+07	1.82065e+07	1.676e+07	1.16854e+07	1.24093e+07	1.62478e+07	1.44826e+07	1.26768e+07	1.95856e+07	1.1239e+07	1.12999e+07	1.92377e+07	7.62791e+06	2.27638e+07	17	17	18	20	18	20	19
P0DPB6	DNA-directed RNA polymerases I and III subunit RPAC2	POLR1D		54238.1		90951	112374	65446.5	502372	438831	21.96			7.96	26.71	34.42	8.81	8.4	67958.5	46555.8	48200							91898	98389.5	146836	46523.6	59449.8	90366.1	100087	87671.8	85094.6	547922	473143	486050	452370	397123	467001	1		1
Q8NHQ8	Ras association domain-containing protein 8	RASSF8	309676	231390	52790.1	293559	186166	70066.3	486460	550420	10.15	57.29	12.56	20.01	51.36	25.98	16.93	21.97	257404	225050	211717	55148	81785.8	21436.6	280220	295061	353747	295240	146429	116830	51157.3	87466.2	71575.6	241778	298015	340885	423546	437271	598562	413755	643641	593863	3	3	2	1	1	1	3
Q71RC2	La-related protein 4	LARP4	62528.3	409155	273914	119043	368971	298189	843045	784538	20.45	8.14	46.22	4.62	28.01	18.74	12.83	15.78	340720	502433	384313	248717	281884	291140	44485.3	47238.1	95861.4	249975	420708	436228	255975	361540	277052	108014	136470	112645	800310	852258	876567	715099	711035	927479	3	3	2	3	3	3	1
Q86SQ0	Pleckstrin homology-like domain family B member 2	PHLDB2	4.99949e+06	5.10583e+06	3.81597e+06	4.96577e+06	6.31526e+06	4.90149e+06	6.25512e+06	6.11116e+06	15.41	26.01	18.58	5.83	5.65	19.68	12.8	15.97	5.53012e+06	5.58956e+06	4.1978e+06	4.79385e+06	3.84438e+06	2.80969e+06	5.05184e+06	5.90101e+06	4.04563e+06	6.61933e+06	6.40395e+06	5.92251e+06	5.36665e+06	5.54555e+06	3.79227e+06	5.08993e+06	5.53038e+06	4.27699e+06	5.90242e+06	6.23171e+06	6.63122e+06	6.29481e+06	5.05619e+06	6.98248e+06	13	11	13	13	11	13	12
Q9UH17	DNA dC->dU-editing enzyme APOBEC-3B	APOBEC3B	4.24564e+06	5.85258e+06	4.71154e+06	4.24452e+06	7.70508e+06	6.62407e+06	8.78492e+06	8.13199e+06	6.43	11.47	4.55	10.39	18.48	14.43	8.22	8.16	6.2262e+06	5.85773e+06	5.47381e+06	5.30373e+06	4.58509e+06	4.24579e+06	4.17158e+06	4.46486e+06	4.10049e+06	9.26085e+06	7.38871e+06	6.46568e+06	7.61688e+06	6.54494e+06	5.71038e+06	3.87492e+06	4.29029e+06	4.56836e+06	7.78341e+06	9.56888e+06	9.00246e+06	8.3679e+06	7.38305e+06	8.64502e+06	13	13	12	12	12	12	13
Q9ULK4	Mediator of RNA polymerase II transcription subunit 23	MED23	201995	320385	336540	356804	313022	512603	1.75041e+06	1.53534e+06	18.76	19.02	8.39	4.23	30.17	32.54	34.94	10.72	259793	379994	321369	266301	351772	391548	186641	199180	220164	211997	327958	399112	379288	458877	699644	238880	344285	487248	1.77611e+06	1.66698e+06	1.80814e+06	1.48665e+06	1.4006e+06	1.71877e+06	6	6	6	6	3	7	4
Q92538	Golgi-specific brefeldin A-resistance guanine nucleotide exchange factor 1	GBF1	1.8398e+06	1.11096e+06	1.25289e+06	1.23367e+06	1.64247e+06	1.61355e+06	1.77407e+06	3.34885e+06	26.84	12.18	20.65	15.61	19.15	18.62	25.83	28.85	1.45093e+06	987862	894073	1.42865e+06	1.15376e+06	1.17626e+06	2.16934e+06	1.42426e+06	1.9258e+06	1.38873e+06	1.99429e+06	1.54438e+06	1.69844e+06	1.27975e+06	1.86247e+06	872377	1.35367e+06	1.47496e+06	1.9422e+06	1.45451e+06	1.92551e+06	2.4918e+06	3.15902e+06	4.39574e+06	3	4	3	3	3	3	4
P04632	Calpain small subunit 1	CAPNS1	746631	735548	651496	525384	680877	589213	1.01228e+06	1.76152e+06	19.42	21.26	25.87	14.87	46.77	27.99	22.45	64.34	571138	806585	828922	673942	503150	777395	783933	537539	918421	508315	485943	1.04837e+06	435115	569413	763112	394654	557620	623878	1.01835e+06	858768	1.15972e+06	1.43214e+06	829257	3.02317e+06	3	5	5	4	4	5	5
Q96FV9	THO complex subunit 1	THOC1	6.08063e+06	6.06165e+06	4.40768e+06	5.48251e+06	5.8097e+06	4.16693e+06	1.11877e+07	1.01767e+07	13.43	4.05	7.41	11.48	22.03	17.47	10.31	9.35	5.89179e+06	6.94735e+06	5.34582e+06	4.44733e+06	4.56285e+06	4.21284e+06	5.87879e+06	5.76598e+06	6.59712e+06	4.3485e+06	6.34682e+06	6.73378e+06	3.81156e+06	3.68488e+06	5.00435e+06	5.82831e+06	4.83037e+06	5.78886e+06	1.12725e+07	9.86361e+06	1.24271e+07	1.00575e+07	9.2904e+06	1.11823e+07	16	16	17	16	14	18	16
P63104	14-3-3 protein zeta/delta	YWHAZ	3.70964e+07	4.22454e+07	4.79849e+07	3.15807e+07	4.15744e+07	4.06465e+07	5.54192e+07	5.00928e+07	0.92	9.22	9.83	9.68	23.3	7.61	9.3	27.17	4.24502e+07	4.17948e+07	4.24912e+07	5.27564e+07	4.40209e+07	4.71773e+07	3.33077e+07	3.73962e+07	4.05854e+07	3.32466e+07	3.92683e+07	5.22082e+07	3.7737e+07	4.03049e+07	4.38976e+07	3.47051e+07	3.11624e+07	2.88747e+07	5.57928e+07	4.98767e+07	6.05882e+07	5.14562e+07	3.58502e+07	6.2972e+07	24	24	24	24	24	24	23
Q16363	Laminin subunit alpha-4	LAMA4	324681	372570	168062	171910	86979.8	39622.6	6.11778e+06	5.18216e+06	33.22	50.26	13.75	14.28	11.12	13	19.39	7.43	249396	371389	496925	90207.8	156107	257873	346686	273304	354054	82590.8	80285	98063.7	43133.2	33709.2	42025.5	137228	203691	174810	5.52686e+06	5.70485e+06	7.12164e+06	5.14751e+06	4.81545e+06	5.58351e+06	2	2	4	2		2	5
P05164	Myeloperoxidase	MPO	303726	226158	9.32721e+06	360814	120873	259436	446326	614750	19.5	97.32	32.67	25.57	11.84	51.59	13.83	30.55	270142	181941	226391	2.45276e+06	5.91203e+06	1.96169e+07	220624	276985	413568	114801	110599	137220	413743	189904	174661	414867	351029	316545	366819	395072	577087	621640	423597	799014	3	3	1	9	6	13	4
Q15434	RNA-binding motif, single-stranded-interacting protein 2	RBMS2	5.25758e+06	8.72795e+06	5.37557e+06	5.01846e+06	1.02227e+07	7.05946e+06	5.32101e+06	5.94284e+06	4.43	7.86	30.34	4.04	8.82	14.64	8.92	10.67	9.09485e+06	8.76477e+06	8.32424e+06	5.49888e+06	4.90508e+06	5.72277e+06	3.89219e+06	4.8697e+06	7.01086e+06	9.53581e+06	9.88842e+06	1.1244e+07	6.35021e+06	6.5829e+06	8.24526e+06	5.47249e+06	4.57799e+06	5.00491e+06	5.28485e+06	5.12666e+06	5.55154e+06	5.90306e+06	5.32958e+06	6.59589e+06	10	10	9	10	8	9	7
P26641	Elongation factor 1-gamma	EEF1G	7.2676e+06	7.08353e+06	7.83967e+06	5.24327e+06	7.39233e+06	8.41708e+06	1.30206e+07	1.69055e+07	19.18	9.29	5.48	8.67	10.16	15.95	15.95	34.4	5.5156e+06	7.90052e+06	7.83447e+06	8.60787e+06	7.75134e+06	7.15979e+06	6.82039e+06	7.58535e+06	7.39706e+06	6.60359e+06	7.4739e+06	8.09949e+06	6.89099e+06	9.41827e+06	8.94199e+06	4.96546e+06	6.18312e+06	4.58123e+06	1.43095e+07	1.25468e+07	1.22054e+07	1.85669e+07	1.04397e+07	2.17101e+07	14	12	14	13	13	13	13
O95980	Reversion-inducing cysteine-rich protein with Kazal motifs	RECK	1.3769e+06	887995	826178	1.16062e+06	1.0881e+06	1.00694e+06	1.48546e+06	1.51684e+06	7.37	12.79	14.28	11.55	17.49	16.19	4.9	9.68	812532	929297	922156	917281	710276	850977	1.20779e+06	1.5926e+06	1.33032e+06	870546	1.16971e+06	1.22404e+06	842831	1.16885e+06	1.00915e+06	1.22371e+06	1.14482e+06	1.11333e+06	1.28789e+06	1.57101e+06	1.59748e+06	1.39468e+06	1.47617e+06	1.67967e+06	6	6	5	7	6	5	7
Q9BQ67	Glutamate-rich WD repeat-containing protein 1	GRWD1	419738	548587	599976	285583	572240	782746	2.68226e+06	2.54446e+06	29.16	8.95	77.29	12.43	52.82	24.54	6.18	21.25	407342	722289	516130	555122	585291	659515	362020	128058	769137	264116	584344	868259	596512	771565	980162	303397	268100	285252	2.36234e+06	2.65652e+06	3.02792e+06	2.32096e+06	2.15129e+06	3.16114e+06	3	3	3	3	3	4	1
P11586	C-1-tetrahydrofolate synthase, cytoplasmic	MTHFD1	1.61799e+06	1.55993e+06	1.67276e+06	1.75163e+06	1.84468e+06	1.83566e+06	6.29109e+06	6.18829e+06	10.68	12.34	11.93	12.55	31.45	16.16	12.5	17.87	1.74744e+06	1.42899e+06	1.50335e+06	1.54142e+06	1.91074e+06	1.56613e+06	1.83846e+06	1.53659e+06	1.47892e+06	1.30385e+06	1.77278e+06	2.4574e+06	1.50596e+06	1.92009e+06	2.08093e+06	1.97432e+06	1.74396e+06	1.53661e+06	6.82479e+06	5.38397e+06	6.66449e+06	6.39638e+06	4.99313e+06	7.17536e+06	13	12	11	12	12	12	11
O14879	Interferon-induced protein with tetratricopeptide repeats 3	IFIT3	2.94848e+06	3.12562e+06	3.41536e+06	2.01199e+06	2.05681e+06	2.51612e+06	9.3426e+06	1.84244e+07	19.98	2.17	14.4	6.95	23.5	24.53	7.79	70.05	2.75697e+06	2.77317e+06	3.84671e+06	3.38912e+06	3.35785e+06	3.4991e+06	2.49604e+06	3.01128e+06	3.33813e+06	1.62162e+06	1.97188e+06	2.57693e+06	1.94352e+06	2.43484e+06	3.17001e+06	2.19091e+06	1.89927e+06	1.94578e+06	8.61606e+06	9.54568e+06	9.86606e+06	1.0942e+07	1.10041e+07	3.3327e+07	11	11	14	15	14	14	12
P31944	Caspase-14	CASP14	4.34104e+06	6.02389e+06	1.18267e+07	9.56859e+06	2.8554e+06	4.70417e+06	2.20803e+06	1.84674e+06	68.07	44.29	72.88	8.39	54.04	58.9	39.39	56.02	3.7391e+06	1.07575e+07	3.57508e+06	1.7498e+07	7.17133e+06	1.08108e+07	7.91769e+06	3.19659e+06	1.90885e+06	1.60988e+06	4.58164e+06	2.37469e+06	3.1568e+06	7.90281e+06	3.0529e+06	6.27528e+06	1.36791e+07	8.7514e+06	1.99802e+06	2.34879e+06	2.27728e+06	2.94692e+06	893362	1.69993e+06	5	8	7	13	13	7	9
Q9UNN8	Endothelial protein C receptor	PROCR	1.15115e+06	970988	856030	995691	1.28811e+06	971768	154711	119759	24.38	29.06	38.13	17.94	5.48	21.27	59.32	10.87	698668	1.08671e+06	1.12759e+06	935395	577254	1.05544e+06	699288	1.57599e+06	1.17816e+06	1.32969e+06	1.32799e+06	1.20664e+06	1.09039e+06	733130	1.09179e+06	1.41317e+06	319856	1.25404e+06	122996	174547	166590	105497	131004	122775	2	2	2	2	2	2	2
Q7L7L0	Histone H2A type 3	H2AW	1.62849e+08	1.7007e+08	1.94494e+08	1.66341e+08	2.11753e+08	2.1817e+08	1.03155e+08	1.10534e+08	31.93	30.3	31.94	6.57	24.58	17.61	33.46	13.92	1.49937e+08	1.28705e+08	2.31566e+08	1.62546e+08	1.58439e+08	2.62496e+08	1.11103e+08	1.62321e+08	2.15122e+08	2.15437e+08	1.57953e+08	2.6187e+08	2.01908e+08	1.90561e+08	2.62041e+08	1.25608e+08	1.43652e+08	2.29764e+08	9.82297e+07	1.10885e+08	1.0035e+08	9.56268e+07	1.26355e+08	1.09619e+08	4	4	4	5	5	5	5
Q99729	Heterogeneous nuclear ribonucleoprotein A/B	HNRNPAB	5.04116e+07	5.75531e+07	3.79435e+07	4.28003e+07	6.5142e+07	5.76467e+07	7.08676e+07	6.44518e+07	11.57	21.96	14.9	10.08	16.81	16.41	16.46	9.5	5.63045e+07	5.16094e+07	6.47455e+07	3.99062e+07	2.88067e+07	4.51176e+07	4.60553e+07	4.60933e+07	5.90861e+07	6.12243e+07	5.66869e+07	7.75148e+07	5.34216e+07	5.10328e+07	6.84855e+07	4.13415e+07	3.66006e+07	5.04589e+07	6.77784e+07	6.57867e+07	7.90376e+07	6.26744e+07	5.94167e+07	7.12644e+07	24	24	21	21	19	20	23
Q5T280	Putative methyltransferase C9orf114	SPOUT1	2.77839e+06	2.26026e+06	1.72847e+06	2.75004e+06	2.40075e+06	1.78763e+06	4.37041e+06	4.05795e+06	4.35	9.8	13.53	7.14	5.37	5.13	9.48	4.75	2.36512e+06	2.24529e+06	2.17039e+06	1.59964e+06	1.92038e+06	1.66538e+06	2.84962e+06	3.11352e+06	2.37204e+06	2.333e+06	2.54943e+06	2.31981e+06	1.74166e+06	1.72793e+06	1.8933e+06	2.91935e+06	2.88081e+06	2.44997e+06	4.15864e+06	4.22398e+06	4.72861e+06	3.83863e+06	4.13416e+06	4.20107e+06	6	5	6	6	5	6	7
P46977	Dolichyl-diphosphooligosaccharide--protein glycosyltransferase subunit STT3A	STT3A	1.6232e+06	1.58429e+06	1.62019e+06	1.30677e+06	1.44917e+06	1.56133e+06	2.46958e+06	2.6249e+06	13.73	11.36	23.86	5.71	5.91	18.08	10.51	14.85	1.359e+06	1.60077e+06	1.79312e+06	1.61802e+06	1.80527e+06	1.43728e+06	1.29099e+06	2.04852e+06	1.53011e+06	1.40716e+06	1.39257e+06	1.54777e+06	1.23543e+06	1.72853e+06	1.72005e+06	1.25523e+06	1.46249e+06	1.20259e+06	2.62272e+06	2.34544e+06	2.44059e+06	2.7338e+06	2.19225e+06	2.94866e+06	6	7	7	7	7	7	7
P10644	cAMP-dependent protein kinase type I-alpha regulatory subunit	PRKAR1A	9.78491e+06	8.20191e+06	7.92193e+06	7.60372e+06	8.34161e+06	7.80387e+06	1.14604e+07	1.37725e+07	26.02	13.04	15.28	12.83	30.36	17.92	4.36	42.89	7.23499e+06	6.72248e+06	1.06483e+07	7.30352e+06	7.34746e+06	9.11481e+06	8.66702e+06	9.20482e+06	1.14829e+07	7.29998e+06	6.49562e+06	1.12292e+07	6.88494e+06	7.11373e+06	9.41295e+06	7.63025e+06	7.25989e+06	7.92102e+06	1.10799e+07	1.02181e+07	1.30834e+07	1.1699e+07	9.18183e+06	2.04368e+07	17	16	17	17	17	15	16
Q9Y4G6	Talin-2	TLN2	683597	671202	343667	1.00058e+06	532198	326004	1.40339e+06	1.67538e+06	7.74	11.22	9.55	12.09	2.45	31.8	11.43	7.21	611317	698087	704202	307672	384356	338973	624565	753753	672473	522447	547003	527142	215083	342520	420409	1.01075e+06	881520	1.10948e+06	1.36182e+06	1.58999e+06	1.25836e+06	1.58565e+06	1.81262e+06	1.62787e+06	6	7	7	4	4	4	7
O15498	Synaptobrevin homolog YKT6	YKT6	1.25547e+06	1.1209e+06	1.20904e+06	925864	793848	1.08667e+06	1.18731e+06	859385	1.42	8.32	3.87	11.37	14.97	22.66	15.93	29.71	1.13506e+06	1.10365e+06	1.12399e+06	1.12842e+06	1.32171e+06	1.17698e+06	1.22585e+06	1.22903e+06	1.31153e+06	663560	821679	896307	818739	1.13825e+06	1.30301e+06	850007	1.09586e+06	831729	1.03874e+06	1.22077e+06	1.30241e+06	737438	687874	1.15284e+06	6	5	6	6	6	6	6
Q9UBS4	DnaJ homolog subfamily B member 11	DNAJB11	436354	527908	577454	319984	224653	518807	621271	865900	10.35	12.12	15.52	8.64	14.84	16.94	15.24	38.31	496488	590978	496258	639293	591552	501517	398424	396112	514526	186376	240263	247320	470868	620252	465301	268493	325991	365469	583552	597564	682697	587609	777151	1.23294e+06	3	3	2	3	3	2	3
P61026	Ras-related protein Rab-10	RAB10	5.53772e+06	4.85565e+06	4.80253e+06	4.33219e+06	4.49175e+06	4.01646e+06	8.15897e+06	8.17202e+06	11.94	12.01	3.83	8.95	11.96	7.49	16.56	19.22	4.21946e+06	5.35389e+06	4.9936e+06	5.32457e+06	4.89995e+06	4.18307e+06	5.76318e+06	5.50717e+06	5.3428e+06	4.17705e+06	5.11208e+06	4.18612e+06	3.75176e+06	4.34343e+06	3.95419e+06	5.11189e+06	4.18477e+06	3.69992e+06	8.96235e+06	7.53517e+06	7.97939e+06	8.48761e+06	6.4676e+06	9.56084e+06	8	8	8	8	7	8	7
Q8TED0	U3 small nucleolar RNA-associated protein 15 homolog	UTP15	2.51107e+07	3.02546e+07	3.19567e+07	2.70895e+07	3.24661e+07	3.26279e+07	2.57917e+07	2.36175e+07	1.15	6.29	3.79	7.73	5.42	10.49	2.02	7.58	2.98552e+07	3.04104e+07	3.04982e+07	2.96432e+07	3.32593e+07	3.29677e+07	2.60239e+07	2.5183e+07	2.41251e+07	3.28777e+07	3.05368e+07	3.39837e+07	3.25733e+07	2.92342e+07	3.60764e+07	2.65198e+07	2.71364e+07	2.76124e+07	2.56327e+07	2.38823e+07	2.78602e+07	2.24585e+07	2.2714e+07	2.56799e+07	34	34	32	32	31	32	32
P15407	Fos-related antigen 1	FOSL1	161881	790687	479821	170290	971152	853657	2.01147e+06	2.26193e+06	49.36	9.75	50.02	12.01	30.61	32.45	7.85	31.81	418295	1.19668e+06	757083	494396	427504	517563	202415	68650.3	214577	730372	879665	1.30342e+06	602844	1.15094e+06	807187	175814	155044	180011	1.76668e+06	2.01784e+06	2.24988e+06	2.21314e+06	1.56813e+06	3.00453e+06	2	4	4	3	2	3
Q6STE5	SWI/SNF-related matrix-associated actin-dependent regulator of chromatin subfamily D member 3	SMARCD3	1.10505e+06	891455	745136	798568	1.15819e+06	652109	2.4711e+06	2.23792e+06	4.68	5.7	14.43	17.21	15.16	26.95	12.2	7.66	914166	843276	916922	698409	755680	781318	1.0031e+06	1.02318e+06	1.28887e+06	975170	1.17403e+06	1.32538e+06	503908	606149	846270	832636	688676	874393	2.05333e+06	2.45644e+06	2.90351e+06	2.0446e+06	2.29723e+06	2.37192e+06	6	5	5	5	5	5	4
Q12996	Cleavage stimulation factor subunit 3	CSTF3	3.2649e+06	2.53608e+06	1.12159e+06	3.34144e+06	2.41396e+06	1.00645e+06	1.39786e+07	1.3069e+07	8.57	13.96	4.4	12.13	27.73	28.33	16.59	13.03	2.48148e+06	2.77564e+06	2.35112e+06	940836	1.21178e+06	1.21217e+06	3.14706e+06	3.22263e+06	3.42501e+06	1.92271e+06	2.14287e+06	3.17631e+06	776406	917458	1.32549e+06	3.45396e+06	2.7394e+06	3.83095e+06	1.29417e+07	1.30583e+07	1.59359e+07	1.26545e+07	1.16112e+07	1.49413e+07	15	15	15	13	9	12	16
Q99590	Protein SCAF11	SCAF11	2.94695e+06	2.63375e+06	1.22647e+06	3.31245e+06	3.01649e+06	1.70632e+06	6.97851e+06	6.32544e+06	35.63	22.12	10.02	11.13	18.85	9.52	8.28	9.1	3.7049e+06	2.23937e+06	1.95698e+06	1.4691e+06	1.27685e+06	933476	3.22311e+06	2.98205e+06	2.63569e+06	3.12994e+06	3.51974e+06	2.3998e+06	1.88347e+06	1.6711e+06	1.56438e+06	3.62899e+06	3.14743e+06	3.16092e+06	7.81668e+06	6.28254e+06	6.83631e+06	6.2932e+06	5.7666e+06	6.91653e+06	8	7	7	5	6	6	7
Q00341	Vigilin	HDLBP	3.8978e+06	3.14178e+06	2.85015e+06	2.97891e+06	4.31955e+06	3.38045e+06	2.74501e+07	4.64985e+07	18.11	11.23	12.18	10.93	22.36	15.58	7.52	49.59	2.66895e+06	3.77325e+06	2.98315e+06	2.69314e+06	3.21836e+06	2.63896e+06	3.5851e+06	3.66407e+06	4.44423e+06	3.32681e+06	4.37606e+06	5.25577e+06	2.89975e+06	3.29815e+06	3.94344e+06	2.98757e+06	3.19845e+06	2.7507e+06	2.79423e+07	3.01738e+07	2.42343e+07	4.04674e+07	2.70529e+07	7.19751e+07	22	26	26	27	25	21	27
P69905	Hemoglobin subunit alpha	HBA1	2.55974e+07	1.42428e+07	1.46848e+07	1.90557e+07	1.93136e+07	2.20678e+07	2.39311e+07	2.56757e+07	8.78	13.44	11.8	16.53	10.47	39.73	3.01	56.67	1.47393e+07	1.28205e+07	1.51684e+07	1.4232e+07	1.29775e+07	1.6845e+07	2.90117e+07	2.32725e+07	2.4508e+07	1.78038e+07	1.8525e+07	2.1612e+07	1.93404e+07	1.49881e+07	3.18749e+07	1.96128e+07	1.84678e+07	1.90866e+07	2.66276e+07	1.93912e+07	2.57743e+07	2.02625e+07	1.46083e+07	4.21563e+07	6	6	6	6	6	6	6
Q92733	Proline-rich protein PRCC	PRCC	72444.1	132995	66386.5	162460	184452	118145	472592	417833	23.89	17.37	15.26	17.65	34.42	58.16	21.09	10.4	103983	166951	128051	62937.5	56973.3	79248.8	73696.8	82819.3	60816.2	126817	252495	174043	48542	119971	185920	181263	183197	122919	428225	568820	420732	368153	436474	448872	2	3	3	2	1	1	1
P39023	60S ribosomal protein L3	RPL3	1.01702e+08	8.40445e+07	8.61496e+07	9.6175e+07	9.52783e+07	1.01521e+08	3.54057e+08	3.49576e+08	11.37	3.03	4.39	9.62	8.18	14.63	4.69	9.51	8.26143e+07	7.52823e+07	9.42368e+07	8.34796e+07	8.62681e+07	8.8701e+07	9.68963e+07	1.05708e+08	1.02502e+08	9.17401e+07	8.98762e+07	1.04219e+08	9.2207e+07	9.37097e+07	1.18647e+08	9.30491e+07	1.01341e+08	9.41344e+07	3.64411e+08	3.16029e+08	3.81731e+08	3.5541e+08	3.13814e+08	3.79504e+08	42	38	42	40	38	40	43
Q86VY4	Testis-specific Y-encoded-like protein 5	TSPYL5	265606	234586	140773	152797	258935	228812	406315	569903	22.78	7.69	14.06	4.79	20.75	26.9	11.74	36.53	176228	281101	246428	152249	130728	139341	237853	250915	308049	229000	226841	320965	173082	218461	294893	172994	138693	146705	384333	421369	413244	549072	372901	787737	2	1	2	2	2	2	2
P29692	Elongation factor 1-delta	EEF1D	3.06621e+06	3.05008e+06	3.2529e+06	2.38943e+06	3.35041e+06	3.37805e+06	6.02058e+06	8.31351e+06	18.09	7.91	9.4	4.8	16.94	17.52	10.93	48.89	2.42189e+06	3.45685e+06	3.27149e+06	3.18747e+06	3.53669e+06	3.03456e+06	2.84924e+06	2.95622e+06	3.39316e+06	2.78904e+06	3.33845e+06	3.92374e+06	2.7066e+06	3.82321e+06	3.60434e+06	2.24664e+06	2.69081e+06	2.23082e+06	6.24402e+06	5.69405e+06	6.12366e+06	7.05157e+06	5.0295e+06	1.28595e+07	8	8	7	8	8	8	7
P51532	Transcription activator BRG1	SMARCA4	2.01357e+07	1.61586e+07	1.40154e+07	1.86353e+07	1.89565e+07	1.64504e+07	4.1528e+07	3.97973e+07	3.91	4.77	10.29	11.73	8.17	9.86	10.6	15.76	1.65772e+07	1.5431e+07	1.64676e+07	1.37933e+07	1.47662e+07	1.34865e+07	2.07717e+07	2.18163e+07	1.78193e+07	1.72589e+07	1.9318e+07	2.02927e+07	1.63496e+07	1.48818e+07	1.81198e+07	1.92518e+07	2.02297e+07	1.64244e+07	4.27163e+07	3.61735e+07	4.56943e+07	3.72419e+07	3.52082e+07	4.69418e+07	46	42	39	43	39	38	43
Q9ULM3	YEATS domain-containing protein 2	YEATS2	67978.6			0	0	0	783052	536522			18.56	7.3				8.61							82246.5	63391.5	58297.8										724755	785328	839073	486849	578186	544530							1
Q92621	Nuclear pore complex protein Nup205	NUP205	2.49821e+07	2.40814e+07	2.31112e+07	2.52255e+07	2.96962e+07	2.46984e+07	5.66829e+07	5.42399e+07	7.97	20.13	16.36	9.39	9.98	11.72	10.05	9.87	2.62791e+07	2.32352e+07	2.273e+07	2.22745e+07	2.81245e+07	1.89346e+07	2.55818e+07	2.87367e+07	2.06278e+07	3.19087e+07	3.08517e+07	2.63283e+07	2.67804e+07	2.13927e+07	2.59222e+07	2.64755e+07	2.23079e+07	2.68932e+07	5.69508e+07	5.12309e+07	6.18671e+07	5.4169e+07	4.89209e+07	5.96299e+07	54	54	53	54	53	51	53
P28838	Cytosol aminopeptidase	LAP3	1.88651e+06	1.63289e+06	1.61977e+06	1.23697e+06	1.48775e+06	904382	2.43037e+06	2.2287e+06	7.4	8.18	2.08	9.88	22.84	13.67	11.65	17.54	1.53275e+06	1.59872e+06	1.7672e+06	1.52073e+06	1.56821e+06	1.77036e+06	1.89542e+06	1.84364e+06	1.92047e+06	1.15234e+06	1.47909e+06	1.83183e+06	789432	1.03518e+06	888529	1.38886e+06	1.10223e+06	1.21983e+06	2.39116e+06	2.2122e+06	2.68775e+06	2.10883e+06	1.91174e+06	2.66551e+06	8	8	8	8	8	7	6
P38606	V-type proton ATPase catalytic subunit A	ATP6V1A	1.81704e+07	1.55329e+07	1.39661e+07	1.78949e+07	1.47021e+07	1.27094e+07	3.91577e+07	3.89519e+07	8.49	1.76	27.76	3.79	12.08	8.95	8.3	15.11	1.51003e+07	1.4485e+07	1.70134e+07	1.38891e+07	1.37678e+07	1.42415e+07	1.25888e+07	2.24042e+07	1.95181e+07	1.5893e+07	1.26606e+07	1.55528e+07	1.31985e+07	1.14093e+07	1.35204e+07	1.62555e+07	1.82785e+07	1.91506e+07	3.75665e+07	3.93974e+07	4.05091e+07	3.92241e+07	3.29347e+07	4.4697e+07	30	31	28	30	29	27	29
Q9NY12	H/ACA ribonucleoprotein complex subunit 1	GAR1	8.85287e+06	7.43173e+06	5.2407e+06	6.52485e+06	6.83311e+06	6.12294e+06	8.87918e+06	8.15041e+06	10.94	4.92	43.01	7.78	20.68	18.52	15	11.92	8.34208e+06	6.77789e+06	7.17523e+06	5.31024e+06	4.95527e+06	5.45658e+06	9.33813e+06	4.82603e+06	1.23945e+07	7.22924e+06	5.26413e+06	8.00596e+06	7.06672e+06	4.86459e+06	6.4375e+06	7.18394e+06	5.40041e+06	6.99019e+06	9.30646e+06	8.08176e+06	9.24933e+06	9.2619e+06	7.46273e+06	7.7266e+06	6	7	7	6	6	7	5
Q71UI9	Histone H2A.V	H2AZ2	7.21486e+07	8.35647e+07	1.02927e+08	6.53633e+07	1.01859e+08	1.09894e+08	8.54338e+07	7.67292e+07	19.88	25.3	4.83	21.59	26.41	11.89	15.4	28.72	9.36596e+07	6.43894e+07	9.2645e+07	8.774e+07	8.80448e+07	1.32995e+08	7.52268e+07	6.83667e+07	7.28522e+07	1.11234e+08	7.15228e+07	1.22822e+08	1.05044e+08	9.99463e+07	1.2469e+08	6.79874e+07	5.42469e+07	7.38555e+07	6.91938e+07	8.16228e+07	1.05485e+08	6.02757e+07	6.81419e+07	1.0177e+08	6	5	6	6	6	6	6
Q9H7C4	Syncoilin	SYNC	976925	849890	853777	664652	461841	590012	291120	565747	9.36	14.22	9.82	24.32	17.91	7.64	3.3	19.15	929201	850450	770020	855250	974480	731601	873020	1.06223e+06	995523	408255	420186	557083	632843	542996	594199	674797	679667	639492	345881	316307	211171	496605	510030	690605	4	4	3	4	4	3	3
P35658	Nuclear pore complex protein Nup214	NUP214	1.27857e+07	1.155e+07	1.06219e+07	1.44204e+07	1.25493e+07	1.03324e+07	3.49122e+07	3.07835e+07	6.05	11.78	5.88	16.63	3.52	4.33	15.15	11.7	1.23255e+07	1.1354e+07	1.09705e+07	1.02861e+07	1.20068e+07	9.57273e+06	1.34886e+07	1.28761e+07	1.19924e+07	1.23379e+07	1.22532e+07	1.30567e+07	9.87782e+06	1.03476e+07	1.07717e+07	1.56813e+07	1.18977e+07	1.56822e+07	3.3632e+07	2.98547e+07	4.125e+07	2.8437e+07	2.89817e+07	3.49317e+07	36	38	38	34	38	33	32
P18583	Protein SON	SON	5.58005e+07	6.32926e+07	6.0983e+07	5.90717e+07	6.70863e+07	6.05676e+07	5.02464e+07	4.5612e+07	18.02	14.76	13.19	14.12	10.73	11.6	12.43	14.32	7.64033e+07	5.78129e+07	5.56616e+07	6.6975e+07	6.53412e+07	5.06326e+07	6.36202e+07	5.47695e+07	4.90117e+07	7.31075e+07	6.90398e+07	5.91116e+07	6.81179e+07	5.42295e+07	5.93554e+07	6.75339e+07	5.44045e+07	5.52768e+07	5.21856e+07	4.23846e+07	5.61692e+07	4.6962e+07	3.85123e+07	5.13616e+07	65	62	59	65	64	58	63
O14647	Chromodomain-helicase-DNA-binding protein 2	CHD2	6.32467e+06	5.55145e+06	5.01526e+06	6.08675e+06	6.29836e+06	4.90966e+06	3.05343e+06	3.21255e+06	7.7	18.81	14.42	6.05	11.99	12.13	6.26	10.68	5.88939e+06	5.69373e+06	5.07121e+06	4.86912e+06	6.02293e+06	4.15375e+06	6.48794e+06	7.14376e+06	5.34229e+06	6.45765e+06	6.96121e+06	5.47622e+06	5.51864e+06	4.32864e+06	4.8817e+06	5.80369e+06	6.51999e+06	5.93656e+06	2.84882e+06	3.10395e+06	3.20753e+06	3.17166e+06	2.89173e+06	3.57426e+06	15	15	16	17	15	16	16
P35251	Replication factor C subunit 1	RFC1	76533.4	211189	181143	226429	88408.7	465484	498748	1.00504e+06	18.76	14.82	18.22	29.27	31.01	9.81	5.28	37.46	173041	252140	208384	155174	179477	208779	91287.3	63572.7	74740.2	66834.1	79133.3	119259	413140	497080	486233	228678	213517	237092	435579	394996	665670	727859	853532	1.43373e+06	4	4	2	3	3	1	2
P18754	Regulator of chromosome condensation	RCC1	8.31877e+06	1.13314e+07	1.07266e+07	7.59066e+06	1.28961e+07	1.44682e+07	2.26356e+07	2.11848e+07	17.59	3.43	25.16	9.6	18.32	10.01	11.52	9.83	1.08223e+07	1.35292e+07	9.64274e+06	1.11113e+07	1.06905e+07	1.03779e+07	6.82814e+06	7.41697e+06	1.07112e+07	1.02722e+07	1.4856e+07	1.35602e+07	1.35554e+07	1.61377e+07	1.37114e+07	8.53162e+06	6.80335e+06	7.43701e+06	2.08904e+07	2.19481e+07	2.50683e+07	2.00163e+07	1.995e+07	2.35881e+07	15	16	15	15	15	14	15
O43166	Signal-induced proliferation-associated 1-like protein 1	SIPA1L1	1.18224e+07	1.10236e+07	9.86881e+06	1.30736e+07	1.1832e+07	9.99532e+06	1.29191e+07	1.22988e+07	13.95	16.62	7.08	5.95	7.91	7.89	8.58	17.04	1.27847e+07	1.03392e+07	9.94679e+06	9.53923e+06	1.16485e+07	8.41871e+06	1.25145e+07	1.20606e+07	1.0892e+07	1.23223e+07	1.2421e+07	1.07527e+07	1.06753e+07	1.01802e+07	9.13051e+06	1.41995e+07	1.30642e+07	1.19569e+07	1.22478e+07	1.27518e+07	1.37577e+07	1.18239e+07	1.04807e+07	1.45918e+07	37	34	35	37	33	36	34
O95926	Pre-mRNA-splicing factor SYF2	SYF2	3.38786e+06	3.87342e+06	2.5769e+06	3.21608e+06	4.75661e+06	3.07233e+06	3.39796e+06	2.93353e+06	14.16	14.35	12.4	43.98	23.13	23.57	10.65	52.45	3.58966e+06	3.52502e+06	4.50558e+06	2.16774e+06	2.67542e+06	2.88754e+06	2.92086e+06	3.50735e+06	3.73537e+06	4.19528e+06	4.05007e+06	6.02449e+06	2.48631e+06	2.849e+06	3.88167e+06	2.82598e+06	3.46719e+06	3.35506e+06	2.28143e+06	2.81669e+06	5.09576e+06	2.09621e+06	1.9953e+06	4.70909e+06	6	6	6	6	4	6	5
Q8WW12	PEST proteolytic signal-containing nuclear protein	PCNP	545747	632869	401156	310709	1.11895e+06	475674	928648	1.03389e+06	21.78	15.12	44.29	6.25	29.55	19.1	11.77	39.19	490814	766064	641729	402178	461300	339990	411045	401428	824767	906593	950384	1.49989e+06	371742	515340	539939	277077	349657	305392	897869	995599	892474	716309	895138	1.49023e+06	3	2	3	3	2	2	2
P23497	Nuclear autoantigen Sp-100	SP100	4.12383e+07	2.83068e+07	1.75348e+07	4.02349e+07	2.95748e+07	1.8586e+07	3.82083e+07	4.11512e+07	9.69	3.81	5.07	17.51	5.84	14.66	9.2	17.39	3.00822e+07	2.51464e+07	2.96918e+07	1.77936e+07	1.67768e+07	1.80339e+07	3.98198e+07	4.36409e+07	4.02541e+07	2.95553e+07	2.78576e+07	3.13114e+07	1.91019e+07	1.56407e+07	2.10155e+07	3.8602e+07	3.76287e+07	4.44739e+07	4.00699e+07	3.07845e+07	4.37705e+07	4.00284e+07	3.46218e+07	4.88033e+07	22	22	20	19	18	19	21
Q12769	Nuclear pore complex protein Nup160	NUP160	1.44295e+07	1.40824e+07	1.36787e+07	1.49936e+07	1.67886e+07	1.48066e+07	2.47835e+07	2.38136e+07	7.52	14.23	15.29	8.37	8.41	10.38	6.9	10.42	1.52035e+07	1.30974e+07	1.39464e+07	1.28931e+07	1.58955e+07	1.22475e+07	1.52336e+07	1.61205e+07	1.19343e+07	1.75782e+07	1.76282e+07	1.51594e+07	1.57189e+07	1.30325e+07	1.56683e+07	1.56494e+07	1.38014e+07	1.553e+07	2.41063e+07	2.31335e+07	2.71106e+07	2.27133e+07	2.20714e+07	2.66562e+07	34	35	35	35	32	34	34
P08133	Annexin A6	ANXA6	1.23674e+07	1.33326e+07	1.46478e+07	1.07666e+07	1.28515e+07	1.37098e+07	3.04998e+07	2.69581e+07	6.72	5.85	3.6	23.11	16.13	12.85	9.43	30.26	1.24398e+07	1.42322e+07	1.33257e+07	1.38663e+07	1.55637e+07	1.45132e+07	1.27344e+07	1.18726e+07	1.24951e+07	1.0759e+07	1.28911e+07	1.49043e+07	1.16815e+07	1.45858e+07	1.4862e+07	1.18442e+07	1.06264e+07	9.82916e+06	2.8788e+07	2.4466e+07	3.82455e+07	2.57174e+07	1.94931e+07	3.56639e+07	37	39	36	39	39	40	37
P26373	60S ribosomal protein L13	RPL13	1.36293e+08	1.32247e+08	1.06218e+08	1.27171e+08	8.56301e+07	1.08135e+08	2.73201e+08	2.57111e+08	34.03	31.83	27.22	21.09	12.32	23.87	23.84	14.99	1.8157e+08	9.34099e+07	1.21762e+08	1.43829e+08	9.64514e+07	7.8372e+07	1.76537e+08	1.03461e+08	1.28881e+08	7.4772e+07	8.62842e+07	9.5834e+07	1.37267e+08	9.90383e+07	8.81007e+07	1.58288e+08	9.77192e+07	1.25506e+08	2.93812e+08	2.08102e+08	3.17689e+08	2.93243e+08	2.16524e+08	2.61566e+08	26	27	26	29	28	26	26
Q12792	Twinfilin-1	TWF1	2.38615e+06	1.82448e+06	1.76301e+06	1.19316e+06	1.85237e+06	1.43366e+06	8.05068e+06	7.64266e+06	23.89	4.4	28.83	17.88	15.66	17.21	7.18	13.68	1.55641e+06	2.3274e+06	1.58963e+06	1.83161e+06	1.77873e+06	1.6787e+06	1.63471e+06	2.53873e+06	2.98501e+06	1.55229e+06	1.87353e+06	2.1313e+06	1.14887e+06	1.5818e+06	1.57031e+06	1.12336e+06	1.28879e+06	1.16732e+06	8.12366e+06	9.45259e+06	6.57579e+06	8.82177e+06	7.27638e+06	6.82984e+06	9	9	9	9	9	9	10
Q12906	Interleukin enhancer-binding factor 3	ILF3	3.20052e+08	3.16958e+08	2.68087e+08	3.20367e+08	3.59034e+08	3.04428e+08	3.49976e+08	3.14825e+08	10.36	5.41	9.13	13.31	3.24	9.43	1.94	7.46	3.53813e+08	2.90811e+08	3.06249e+08	2.81428e+08	2.70187e+08	2.52646e+08	3.3038e+08	3.42713e+08	2.87065e+08	3.71998e+08	3.55649e+08	3.49455e+08	3.27257e+08	2.72214e+08	3.13812e+08	3.13323e+08	3.22762e+08	3.25016e+08	3.44781e+08	3.06194e+08	3.98954e+08	3.04939e+08	2.97908e+08	3.41629e+08	82	80	81	83	80	77	79
P78417	Glutathione S-transferase omega-1	GSTO1	483441	486399	612609	408563	596103	519948	510851	619070	47.62	20.28	23.82	15.05	16	4.48	20.84	5.51	229392	550736	679069	714178	474101	649547	615857	427488	406979	563242	521496	703571	539222	526564	494058	321231	491373	413086	593797	441944	496812	656680	610366	590164	2	2	2	2	2	2	2
P48556	26S proteasome non-ATPase regulatory subunit 8	PSMD8	2.71295e+06	2.55873e+06	1.94569e+06	2.05354e+06	2.82248e+06	2.15615e+06	8.22374e+06	8.5748e+06	24.11	16.49	41.37	5.72	46.88	27.44	12.42	24.9	1.85197e+06	2.83571e+06	2.98851e+06	1.66162e+06	1.8817e+06	2.29376e+06	1.96436e+06	2.17113e+06	4.00338e+06	1.74008e+06	2.42982e+06	4.29755e+06	1.56155e+06	2.16226e+06	2.74465e+06	2.03537e+06	1.80802e+06	2.31722e+06	7.72739e+06	8.66326e+06	8.28058e+06	8.19592e+06	6.65479e+06	1.08737e+07	7	8	8	6	7	7	8
P54578	Ubiquitin carboxyl-terminal hydrolase 14	USP14	622028	430192	490142	420730	439456	635183	1.12891e+06	1.43961e+06	27.85	16.16	15.52	9.24	25.63	28.47	25.54	41.49	413676	557388	319512	423584	577775	469067	733089	558068	574926	326671	439759	551938	458169	819654	627727	440821	516730	304639	1.03047e+06	1.23821e+06	1.11805e+06	1.15602e+06	1.03689e+06	2.12592e+06	3	2	3	4	4	4	4
P07305	Histone H1.0	H1-0	1.52526e+08	1.71203e+08	1.96978e+08	1.36743e+08	1.80797e+08	2.03622e+08	2.89982e+08	2.97607e+08	1.43	11.17	8.62	5.13	9.7	9.43	4.95	8.77	1.69338e+08	1.70308e+08	1.73964e+08	1.7982e+08	2.21785e+08	1.89329e+08	1.40955e+08	1.66832e+08	1.49792e+08	1.60999e+08	1.87027e+08	1.94365e+08	2.01741e+08	1.85422e+08	2.23702e+08	1.28972e+08	1.41341e+08	1.39916e+08	2.89416e+08	3.05121e+08	2.7541e+08	3.08849e+08	3.16197e+08	2.67776e+08	22	23	22	24	22	24	22
O14936	Peripheral plasma membrane protein CASK	CASK	210424	43048.2	51171.4	117440	52050.1	33054.4	981671	921067	21.82	23.16	18.9	11.75	30.04	44.67	1.06	18.06	46062.7	32520.1	50561.9	63033.9	51146.7	39333.7	169220	213469	248581	45068.4	41119.4	69962.6	21220.6	28343.9	49598.7	116015	118333	117971	1.06945e+06	851092	1.02447e+06	859760	794117	1.10932e+06		1	1	2	2	1	4
P08729	Keratin, type II cytoskeletal 7	KRT7	4.61788e+06	6.66662e+06	6.09055e+06	4.88192e+06	6.90945e+06	7.17077e+06	4.22768e+06	4.08329e+06	15.08	14.39	10.7	18.53	19.43	10.26	13.59	27.5	7.82716e+06	6.07353e+06	6.09918e+06	6.76308e+06	6.40918e+06	5.09938e+06	4.97609e+06	4.82318e+06	4.05437e+06	8.37846e+06	6.60308e+06	5.7468e+06	7.77558e+06	7.38512e+06	6.35161e+06	5.62583e+06	4.66867e+06	4.35127e+06	4.33822e+06	3.39497e+06	4.94985e+06	3.92572e+06	3.04735e+06	5.27681e+06	4	4	4	4	4	4	4
Q13888	General transcription factor IIH subunit 2	GTF2H2	599071	317291	197446	509797	330520	120002	1.45469e+06	1.30021e+06	12.73	13.03	14.2	11.82	27.85	26.36	4.53	22.79	355266	321756	274852	200761	221362	170215	595682	685778	515754	262969	435359	293231	148728	86101.4	125177	523816	522429	483147	1.31508e+06	1.40227e+06	1.64672e+06	1.18456e+06	1.07921e+06	1.63688e+06	4	3	4	2	3	3	4
Q14807	Kinesin-like protein KIF22	KIF22	3.47771e+06	2.48065e+06	3.49744e+06	3.37028e+06	3.24577e+06	4.89928e+06	6.11164e+06	6.73282e+06	5.66	10.63	10.5	11.87	15.36	9.58	3.99	10.59	2.38855e+06	2.41113e+06	2.64228e+06	3.20378e+06	3.91553e+06	3.373e+06	3.42931e+06	3.139e+06	3.86482e+06	2.67689e+06	3.60727e+06	3.45314e+06	5.02863e+06	4.37866e+06	5.29055e+06	3.52133e+06	3.32611e+06	3.26339e+06	6.08316e+06	5.40064e+06	6.85112e+06	5.92585e+06	6.99459e+06	7.27803e+06	13	14	12	15	13	15	15
P84243	Histone H3.3	H3-3A	2.14599e+07	1.95932e+07	1.69988e+07	1.80095e+07	1.94959e+07	1.17679e+07	7.8428e+06	9.66454e+06	42.6	23.58	5.32	17.55	18.56	42.25	20.95	68.47	2.14698e+07	1.04681e+07	2.68416e+07	1.62503e+07	1.34183e+07	2.13278e+07	2.02023e+07	2.17458e+07	2.24316e+07	1.96404e+07	1.58079e+07	2.30393e+07	1.16377e+07	6.86169e+06	1.68041e+07	1.62169e+07	1.54671e+07	2.23445e+07	6.93236e+06	7.16956e+06	9.42649e+06	5.41643e+06	6.288e+06	1.72892e+07	3	3	3	3	3	3	3
Q99961	Endophilin-A2	SH3GL1	589166	642968	431041	506512	667835	506676	1.90767e+06	2.55591e+06	9.95	14.98	1.88	11.33	17.28	27.25	18.92	46.22	693185	664773	570946	425589	498156	369377	581429	584195	601875	535066	744166	724273	372946	498400	648682	582156	538666	398713	1.99536e+06	2.0661e+06	1.66157e+06	2.06296e+06	1.70082e+06	3.90397e+06	3	3	4	3	2	3	3
P20020	Plasma membrane calcium-transporting ATPase 1	ATP2B1	257522	304659	322618	223347	293118	223457	837535	825710	2.68	17.33	5.02	15.27	19.11	32.3	32.84	13.8	310884	307692	295400	293321	387087	287447	256228	271041	245296	228890	318513	331952	193344	171204	305821	305902	198468	165672	847857	704755	959992	779193	742355	955583	3	2	3	3	2	3	2
Q96QD8	Sodium-coupled neutral amino acid transporter 2	SLC38A2	848373	1.58932e+06	1.68076e+06	695102	1.46118e+06	1.3026e+06	1.16516e+06	1.00326e+06	16.33	11.41	32.12	13.53	7.88	12.2	16.59	32.43	1.38642e+06	1.49984e+06	1.8817e+06	1.90192e+06	1.56216e+06	1.57819e+06	622749	1.15114e+06	771227	1.53811e+06	1.51666e+06	1.32876e+06	1.3688e+06	1.12134e+06	1.41766e+06	822168	666023	597115	1.29458e+06	989634	1.21127e+06	1.03032e+06	665257	1.3142e+06	4	4	4	4	4	4	3
O00267	Transcription elongation factor SPT5	SUPT5H	1.77942e+06	1.56222e+06	353824	1.36503e+06	1.52055e+06	726033	1.35302e+07	1.26036e+07	6.22	5.49	21.35	12.84	3.47	7.84	14.45	14.18	1.64813e+06	1.58186e+06	1.45666e+06	332117	359767	369587	1.4513e+06	2.1955e+06	1.69145e+06	1.46177e+06	1.53634e+06	1.56356e+06	778342	665460	734295	1.34763e+06	1.17705e+06	1.57041e+06	1.24989e+07	1.25554e+07	1.55363e+07	1.20189e+07	1.11815e+07	1.46103e+07	10	10	11	4	4	3	10
Q92620	Pre-mRNA-splicing factor ATP-dependent RNA helicase PRP16	DHX38	266837	216395	51234	292360	182260	75568.9	348893	413364	5.26	11.77	19	5.75	17.8	12.64	4.27	16.86	203791	219466	225927	57745.8	50108.7	45847.5	214340	315534	270635	147686	212032	187060	72209.8	68151.2	86345.7	278218	297057	301805	356420	326175	364086	364574	382343	493176	3	3	4	2	1	2	4
Q9UKV8	Protein argonaute-2	AGO2	168855	226736	54075.7	25905.1	136441	193326	352698	622602	20.3	45.84	23.06	27.22	33.39	16.26	19.73	19.36	184258	275623	220326	63009.2	26059.4	73158.6	154762	212879	138924	91053.9	182158	136112	180011	229237	170730	27966.5	20084.1	29664.6	414569	401428	242096	607233	510504	750069	3	3	1	1	1	1	2
O95251	Histone acetyltransferase KAT7	KAT7	2.44858e+06	2.7127e+06	2.53165e+06	2.48077e+06	3.1931e+06	3.7283e+06	3.56524e+06	3.17049e+06	5.1	3.95	23.88	1.88	2.04	14.52	24.49	4.88	2.75326e+06	2.55849e+06	2.82634e+06	2.63546e+06	2.52374e+06	2.43574e+06	2.28886e+06	1.96032e+06	3.09655e+06	3.11975e+06	3.21569e+06	3.24387e+06	3.53464e+06	3.3106e+06	4.33964e+06	2.23322e+06	2.03597e+06	3.17311e+06	3.57079e+06	3.62931e+06	3.49561e+06	3.08447e+06	3.07777e+06	3.34924e+06	10	10	9	9	9	7	8
Q86VP6	Cullin-associated NEDD8-dissociated protein 1	CAND1	401733	436371	431669	336897	384343	411268	719272	715800	12.53	13.46	15.26	16.87	21.34	26.58	14.85	31.95	398017	412109	498987	399033	498776	397197	472112	372971	360115	294845	402241	455943	304529	406257	523019	358315	372658	279719	752481	584794	820543	751365	471423	924614	5	6	6	6	5	6	5
Q9BQ04	RNA-binding protein 4B	RBM4B	166377	124555	111874	152835	188788	162880	250774	268487	10.53	5.83	11.15	15.68	19.78	16.95	12.41	21.46	114894	139486	119285	104808	117674	113141	178064	144988	176078	145754	207962	212647	163493	134975	190172	145613	138548	174345	229579	296146	226598	204005	286533	314923	1	1	1	1		1	2
Q13561	Dynactin subunit 2	DCTN2	1.88715e+06	1.75659e+06	1.99263e+06	1.70937e+06	1.74461e+06	2.08339e+06	5.63902e+06	5.68653e+06	10.87	6.96	17.25	14.11	19.92	19.77	18.33	39.98	1.53663e+06	1.87895e+06	1.85418e+06	1.97903e+06	1.86124e+06	2.13762e+06	1.59092e+06	1.83499e+06	2.23554e+06	1.4868e+06	1.60728e+06	2.13976e+06	1.64445e+06	2.14444e+06	2.46129e+06	1.46499e+06	2.06261e+06	1.60051e+06	5.52079e+06	4.909e+06	6.48727e+06	5.30722e+06	3.62659e+06	8.12578e+06	10	10	10	11	10	10	10
P24844	Myosin regulatory light polypeptide 9	MYL9	1.14477e+06	1.00902e+06	877849	1.39027e+06	806758	769894	6.41233e+06	6.64376e+06	28.7	21.58	9.28	41.12	33.95	24.31	24.73	38.35	942203	758735	1.32613e+06	703787	850182	1.07958e+06	1.0346e+06	1.15314e+06	1.24659e+06	627481	670761	1.12203e+06	601583	736647	971453	1.18882e+06	1.19467e+06	1.78733e+06	5.52734e+06	4.33184e+06	9.37781e+06	4.06827e+06	6.69996e+06	9.16306e+06	4	3	4	3	2	3	3
P62820	Ras-related protein Rab-1A	RAB1A	7.20051e+07	5.71828e+07	5.71368e+07	5.1322e+07	5.8584e+07	4.89889e+07	5.24741e+07	5.30261e+07	33.59	20.3	33.94	7.96	20.05	16.73	26.93	14.77	4.54149e+07	4.67864e+07	7.93471e+07	5.36199e+07	4.7702e+07	7.00885e+07	6.02998e+07	5.56214e+07	1.00094e+08	5.64867e+07	4.80259e+07	7.12393e+07	4.88469e+07	4.0867e+07	5.72527e+07	4.23282e+07	4.44046e+07	6.72332e+07	5.48959e+07	4.76489e+07	5.48775e+07	5.82139e+07	4.40174e+07	5.6847e+07	20	20	19	18	20	20	20
Q8NDD1	Uncharacterized protein C1orf131	C1orf131	3.25089e+06	3.67525e+06	2.57754e+06	3.23614e+06	3.2895e+06	1.84711e+06	2.57206e+06	2.05869e+06	12.37	7.54	14.81	7.07	3.89	14.68	3.85	12.43	4.11658e+06	3.70045e+06	3.20872e+06	2.56958e+06	2.77561e+06	2.38741e+06	3.17611e+06	3.76531e+06	2.81126e+06	3.2454e+06	3.43353e+06	3.18958e+06	2.05513e+06	1.54038e+06	1.94581e+06	3.15046e+06	3.3791e+06	3.17887e+06	2.43225e+06	2.50619e+06	2.77774e+06	1.89619e+06	1.92612e+06	2.35376e+06	10	9	10	10	9	9	9
P11388	DNA topoisomerase 2-alpha	TOP2A	1.26149e+08	8.45291e+07	1.08512e+08	1.28027e+08	1.13625e+08	1.30767e+08	1.34669e+08	1.44714e+08	12.8	9.14	9.38	15.99	1.63	11.48	0.56	18.01	8.39229e+07	7.40231e+07	9.56411e+07	1.07802e+08	1.18762e+08	9.89715e+07	1.37933e+08	1.26253e+08	1.1426e+08	1.11782e+08	1.13613e+08	1.15481e+08	1.32114e+08	1.15122e+08	1.45065e+08	1.28783e+08	1.27937e+08	1.27361e+08	1.27077e+08	1.17955e+08	1.58977e+08	1.30884e+08	1.28485e+08	1.74774e+08	124	112	120	126	115	115	120
P13010	X-ray repair cross-complementing protein 5	XRCC5	1.59346e+07	2.16479e+07	1.55671e+07	1.34663e+07	2.37523e+07	2.13971e+07	3.82959e+07	4.8447e+07	15.91	8.25	23.15	10.01	26	5.46	1.87	21.97	1.86959e+07	2.54306e+07	2.08173e+07	1.7031e+07	1.50393e+07	1.4631e+07	1.39502e+07	1.36627e+07	2.01909e+07	1.81757e+07	2.26935e+07	3.03878e+07	2.10455e+07	2.04441e+07	2.27018e+07	1.33519e+07	1.32927e+07	1.37543e+07	4.181e+07	3.42099e+07	3.88677e+07	4.0025e+07	4.49037e+07	6.04125e+07	37	39	37	35	34	32	36
P21283	V-type proton ATPase subunit C 1	ATP6V1C1	2.88e+06	2.93442e+06	3.04122e+06	3.1603e+06	2.84475e+06	2.61099e+06	8.67041e+06	8.92484e+06	5.67	6.49	20.33	1.57	7.13	8.27	8.28	23.84	2.80561e+06	2.87535e+06	3.1223e+06	3.01567e+06	3.25028e+06	2.85772e+06	2.25274e+06	3.41188e+06	2.97538e+06	2.78701e+06	2.67709e+06	3.07014e+06	2.74959e+06	2.72124e+06	2.36213e+06	3.1518e+06	3.42607e+06	2.90303e+06	8.56722e+06	8.6188e+06	8.8252e+06	8.9002e+06	6.80989e+06	1.10644e+07	9	9	9	10	10	11	8
Q96KG9	N-terminal kinase-like protein	SCYL1	359494	300755	465645	304994	320513	466486	1.13722e+06	1.43704e+06	11.9	6.59	18.51	11.08	20.95	18.57	10.4	25.69	268952	339513	293800	497844	462408	436684	315516	326930	436036	262732	304651	394158	403412	430788	565257	340443	279312	295226	1.15795e+06	1.25163e+06	1.00209e+06	1.2487e+06	1.19999e+06	1.86243e+06	3	1	3	4	4	3	2
Q8WYA6	Beta-catenin-like protein 1	CTNNBL1	573099	893116	336752	665611	570228	567776	7.6311e+06	6.1317e+06	32.29	19.83	35.4	5.69	21.04	2.31	16.61	11.16	587724	1.16082e+06	930806	400931	341682	267643	441884	470670	806743	433711	617959	659014	582566	563274	557488	704761	751242	540830	7.92016e+06	7.13193e+06	7.8412e+06	6.34541e+06	5.36619e+06	6.6835e+06	6	7	5	3	4	3	4
Q9NZM1	Myoferlin	MYOF	3.18754e+07	2.5838e+07	2.20065e+07	2.94491e+07	3.35016e+07	2.07971e+07	3.97357e+07	4.24597e+07	13.56	7.41	20.33	11.02	17.15	15.8	11.1	24.86	2.28411e+07	2.96896e+07	2.49834e+07	2.0749e+07	2.38479e+07	2.14225e+07	2.92421e+07	3.92583e+07	2.7126e+07	3.23057e+07	3.97517e+07	2.84473e+07	1.8652e+07	1.91583e+07	2.45808e+07	3.32154e+07	2.77816e+07	2.73504e+07	4.28514e+07	3.47297e+07	4.16261e+07	3.81235e+07	3.47652e+07	5.44905e+07	71	70	64	66	65	65	72
O00506	Serine/threonine-protein kinase 25	STK25	56919.4	67172.1	161163	59323.2	57400.9	83786.6	420806	441240	19.61	30.08	20.94	14.31	22.94	38.06	28.69	17.66	52150	72634.3	76731.9	210601	113694	159196	70092.7	46881.5	53783.9	51128.3	72531	48543.3	53562.1	80689.8	117108	78669.1	46661.8	52638.8	469380	439592	353445	489786	351340	482595	1	1	1	2	2	2	1
Q8WVV9	Heterogeneous nuclear ribonucleoprotein L-like	HNRNPLL	772564	556295	192093	32494.1	445638	281857	3.93165e+06	4.68442e+06	26.5	9.81	159.35	23.78	15.63	3.32	19.78	41.87	462581	726247	480059	170365	203971	201944	60799.7	62769.6	2.19412e+06	391270	421501	524145	287322	271054	287196	39398.4	26687	31396.8	3.04944e+06	3.83378e+06	4.91173e+06	3.68809e+06	3.42113e+06	6.94403e+06	3	5	4	1	3	2	2
Q86W92	Liprin-beta-1	PPFIBP1	992422	751677	557577	985646	858273	592216	3.23869e+06	3.49606e+06	5.42	14.81	11.81	12.94	13.37	5.29	5.01	37.04	760306	707298	787427	492799	650583	529349	976439	1.11678e+06	884047	759843	830674	984303	620097	558317	598233	1.03136e+06	933300	992275	3.09186e+06	2.91286e+06	3.71134e+06	2.92667e+06	2.58341e+06	4.97809e+06	7	7	5	7	7	3	8
Q9H444	Charged multivesicular body protein 4b	CHMP4B	7.58489e+06	9.31888e+06	8.50982e+06	8.17446e+06	5.83949e+06	6.63032e+06	2.12506e+07	2.00476e+07	4.2	4.05	19.3	3.67	9.49	9.17	15.87	16.65	8.95374e+06	9.2707e+06	9.73219e+06	8.7063e+06	8.11203e+06	8.71114e+06	6.94695e+06	9.25924e+06	6.54849e+06	6.45118e+06	5.6958e+06	5.37147e+06	7.14432e+06	6.78781e+06	5.95884e+06	8.61429e+06	9.19461e+06	6.71449e+06	2.1846e+07	2.15382e+07	2.03675e+07	2.05029e+07	1.65051e+07	2.31348e+07	12	10	12	11	10	11	10
P05121	Plasminogen activator inhibitor 1	SERPINE1	1.18968e+07	8.59624e+06	6.13722e+06	9.75164e+06	8.07731e+06	7.80218e+06	1.67362e+07	1.7391e+07	0.52	5.87	6.11	9.1	5.44	9.14	9.14	5.4	8.54586e+06	8.61007e+06	8.63279e+06	6.53331e+06	5.82857e+06	6.04977e+06	1.13276e+07	1.27149e+07	1.1648e+07	8.14414e+06	8.47984e+06	7.60796e+06	7.45423e+06	7.32945e+06	8.62287e+06	1.01786e+07	1.03495e+07	8.72677e+06	1.53902e+07	1.83892e+07	1.64291e+07	1.84739e+07	1.67896e+07	1.69094e+07	18	18	18	17	15	16	16
P08621	U1 small nuclear ribonucleoprotein 70 kDa	SNRNP70	3.27839e+06	3.23798e+06	2.00636e+06	3.66782e+06	2.87845e+06	1.88514e+06	6.78115e+06	6.82245e+06	8.74	8.38	24.51	14.06	30.96	27.17	15.76	38.74	3.53099e+06	3.21683e+06	2.9661e+06	1.83827e+06	2.00609e+06	2.17473e+06	2.96229e+06	2.68105e+06	4.19183e+06	2.45793e+06	2.27537e+06	3.90204e+06	1.70372e+06	1.48844e+06	2.46327e+06	3.7451e+06	3.05518e+06	4.2032e+06	7.00271e+06	5.73663e+06	7.60411e+06	7.42388e+06	3.93045e+06	9.11302e+06	10	9	8	8	7	7	9
O95810	Caveolae-associated protein 2	CAVIN2	1.57083e+08	1.87316e+08	1.8556e+08	1.54349e+08	1.78945e+08	1.94071e+08	1.7053e+08	1.4385e+08	31.91	42.13	18.07	18.42	37.49	46.02	15.87	38.16	2.52721e+08	1.73719e+08	1.35509e+08	2.65166e+08	1.82628e+08	1.08886e+08	1.89746e+08	1.4318e+08	1.38323e+08	2.55124e+08	1.53045e+08	1.28665e+08	2.87714e+08	1.84641e+08	1.09858e+08	1.80874e+08	1.32563e+08	1.49609e+08	1.91202e+08	1.34376e+08	1.8601e+08	1.61063e+08	8.24106e+07	1.88075e+08	1	2	2	2	2	2	3
Q8IVF7	Formin-like protein 3	FMNL3	219764	152544	148834	214501	185616	153258	458738	516752	8.73	16.41	12.69	7.74	20.21	26.87	13.92	15.26	167826	143435	146371	171493	152045	122965	238246	233370	187676	154541	227291	175015	132237	126832	200705	248491	202525	192487	452129	426997	497088	478574	464267	607415	3	2	2	2	3	3	3
Q12899	Tripartite motif-containing protein 26	TRIM26	90914.1	360587	247524	172702	190100	436395	642578	608901	26.01	18.09	35.15	15.98	48.03	45.08	17.86	0.67	256114	388122	437526	262873	197087	282612	82094.8	64293.3	126354	109002	172303	288995	216769	495915	596503	208234	152887	156985	532540	659282	735912	604562	609426	612716	3	4	4	3	4	4	2
P26196	Probable ATP-dependent RNA helicase DDX6	DDX6	1.17355e+06	1.38532e+06	890835	953013	1.79107e+06	1.2384e+06	5.00686e+06	5.43173e+06	21.24	7.61	17.2	5.65	25.7	8.18	21.41	24.37	1.1279e+06	1.70612e+06	1.32194e+06	954803	897894	819809	965253	1.18704e+06	1.36835e+06	1.28295e+06	1.91015e+06	2.18012e+06	1.14339e+06	1.34504e+06	1.22676e+06	742318	1.14966e+06	967063	5.29546e+06	4.99534e+06	4.72979e+06	6.12357e+06	3.90517e+06	6.26646e+06	7	5	7	5	6	5	6
Q8N9N2	Activating signal cointegrator 1 complex subunit 1	ASCC1	0	46503.4	128007	47982.9	66835.3	45092.8	234031	301755	33.44	68.43		14.45	22.91	15.72	17.22	53.51	28798.4	57943.7	52768.1	61317.9	95484.8	227218				65682.4	52135.2	82688.3	36910	49401.6	48966.9	40709.1	46269.8	56969.6	271088	226148	204857	330492	127859	446912	1	1	1	2	1	1
Q9NQT5	Exosome complex component RRP40	EXOSC3	1.39652e+06	1.16728e+06	743002	1.50072e+06	1.27342e+06	929960	3.7182e+06	3.74541e+06	6.13	9.57	11.53	7.93	4.42	11.53	11.95	14.14	1.08559e+06	1.19737e+06	1.21889e+06	727849	680683	820473	1.21489e+06	1.45297e+06	1.52168e+06	1.21288e+06	1.28328e+06	1.32411e+06	897781	842533	1.04956e+06	1.60317e+06	1.29358e+06	1.60542e+06	3.3776e+06	3.8833e+06	3.89372e+06	3.14593e+06	3.93988e+06	4.15043e+06	5	5	5	5	3	4	5
O75695	Protein XRP2	RP2	0	162032	103574	205683	70896.7	119520	286523	328158	4.08	23.11		47.69	43.24	28.73	32.14	36.74	154535	164512	167047	77295.9	124147	109278				39199.4	73094.4	100396	88515.7	113618	156427	236027	129847	251174	148465	289421	421683	192928	367077	424467	1	2	2	1	1	1
Q9UQ88	Cyclin-dependent kinase 11A	CDK11A	446795	328157	199676	236756	271513	387201	2.6136e+06	1.69078e+06	9.13	10.89	17.7	5.58	30.94	32.54	12.18	14.27	293833	349097	341541	224519	190376	184134	366983	525147	448256	178772	293283	342485	337598	530461	293543	240696	263415	206157	2.46342e+06	2.62259e+06	2.75479e+06	1.96208e+06	1.61019e+06	1.50009e+06	2	2	3	2	2	3	2
O00629	Importin subunit alpha-3	KPNA4	1.15438e+06	1.51998e+06	1.67765e+06	1.12529e+06	893519	1.55941e+06	2.75874e+06	2.43022e+06	3.81	9.71	6.09	26.89	27.59	8.49	21.99	44.01	1.46139e+06	1.52147e+06	1.57708e+06	1.85845e+06	1.54246e+06	1.63205e+06	1.18133e+06	1.07454e+06	1.20728e+06	675215	844515	1.16083e+06	1.57632e+06	1.41936e+06	1.68255e+06	1.27428e+06	839583	1.26201e+06	2.97167e+06	1.93374e+06	3.3708e+06	2.66962e+06	1.26116e+06	3.35988e+06	4	3	3	4	4	3	4
O00159	Unconventional myosin-Ic	MYO1C	5.22918e+07	4.07379e+07	4.07878e+07	5.3462e+07	3.54063e+07	3.61288e+07	1.88861e+08	1.85153e+08	13.58	10.77	5.7	16.5	9.94	14.59	12.54	8.18	4.13805e+07	3.49127e+07	4.59205e+07	3.90416e+07	4.57835e+07	3.75384e+07	5.46791e+07	5.32482e+07	4.89479e+07	3.35795e+07	3.31763e+07	3.94629e+07	3.51443e+07	3.14202e+07	4.18218e+07	5.94101e+07	4.61954e+07	5.47804e+07	2.01214e+08	1.5341e+08	2.11961e+08	1.75431e+08	1.77421e+08	2.02607e+08	63	63	63	65	63	62	64
P05388	60S acidic ribosomal protein P0	RPLP0	1.39388e+07	1.57317e+07	1.52683e+07	1.16385e+07	1.68325e+07	2.09286e+07	1.63347e+08	1.4048e+08	11.24	3.55	7.07	13.93	29.02	17.55	14.06	9.51	1.37706e+07	1.62204e+07	1.72043e+07	1.53616e+07	1.57582e+07	1.4685e+07	1.37209e+07	1.30811e+07	1.50143e+07	1.34437e+07	1.46218e+07	2.2432e+07	1.67956e+07	2.21675e+07	2.38227e+07	1.12541e+07	1.34331e+07	1.02283e+07	1.6228e+08	1.41152e+08	1.86609e+08	1.46061e+08	1.25231e+08	1.50149e+08	16	13	16	13	13	15	13
Q8IY67	Ribonucleoprotein PTB-binding 1	RAVER1	1.17504e+06	660399	481123	984566	938118	424920	3.46198e+06	3.13353e+06	7.35	8.11	11.7	13.31	20.28	11.38	16.74	20.15	654113	711744	615341	446971	523671	472726	1.01773e+06	1.27215e+06	1.23524e+06	766542	905077	1.14274e+06	371500	437486	465773	857142	925909	1.17065e+06	2.93397e+06	3.66911e+06	3.78287e+06	2.71544e+06	2.82538e+06	3.85976e+06	9	6	8	5	6	4	8
P49848	Transcription initiation factor TFIID subunit 6	TAF6	128734	163809	128857	0	109213	86683	770684	733659	10.65	26.68	37.56	8.39	18.93	20.44		13.59	161575	147593	182260	89159.1	149235	148177	73062.4	152982	160158	88724.4	108837	130077	76489.8	76415	107144				722358	745598	844096	656336	698404	846236	2	2	3	3	1	3	3
Q9BXJ9	N-alpha-acetyltransferase 15, NatA auxiliary subunit	NAA15	49677.6	80759.1	69202	51549.2	0	0	154343	306822	10.35	17.31	20.35	15.66			10.06	66.61	90373.6	76651.2	75252.4	80562.7	70351.8	56691.5	42316	61204.4	45512.3							56312.9	46028.9	52305.9	170977	165433	126618	223566	157217	539683		1	1	1	1	1	1
Q5T7V8	RAB6-interacting golgin	GORAB	155824	563729	493336	97028	323919	381294	693838	689037	11.05	35.08	30.85	11	33.75	11.08	19.35	7.32	575468	619292	496427	529409	645517	305084	125510	130705	211258	251799	449706	270252	335611	389344	418927	78081.2	115634	97368.8	612297	763637	705580	681703	642644	742765	2	3	2	3	3	3	1
O15226	NF-kappa-B-repressing factor	NKRF	8.85663e+06	6.38441e+06	6.40533e+06	9.14358e+06	7.89912e+06	6.53462e+06	1.19658e+07	1.05555e+07	16.19	1.93	4.26	17.07	2.06	13.03	9.42	8.9	6.80265e+06	5.207e+06	7.14359e+06	6.54806e+06	6.33817e+06	6.32976e+06	8.93959e+06	9.18577e+06	8.44454e+06	7.88494e+06	8.06817e+06	7.74424e+06	7.1224e+06	5.55848e+06	6.92298e+06	9.56913e+06	8.15197e+06	9.70963e+06	1.16094e+07	1.01252e+07	1.41629e+07	1.01525e+07	9.88471e+06	1.16294e+07	22	22	20	23	23	20	24
P17302	Gap junction alpha-1 protein	GJA1	3.74886e+06	3.24011e+06	2.55563e+06	4.06149e+06	3.55595e+06	1.78244e+06	7.02439e+06	6.02023e+06	10.15	13.14	9.73	10.81	9.64	9.68	13.86	16.58	3.50199e+06	2.87102e+06	3.34733e+06	2.92249e+06	2.48116e+06	2.26325e+06	3.67776e+06	4.14407e+06	3.42474e+06	3.8374e+06	3.65604e+06	3.1744e+06	1.63502e+06	1.74007e+06	1.97225e+06	4.37985e+06	3.4114e+06	4.39321e+06	7.63554e+06	6.1744e+06	7.26324e+06	6.78588e+06	4.89138e+06	6.38342e+06	9	9	8	8	9	8	9
Q9Y333	U6 snRNA-associated Sm-like protein LSm2	LSM2	1.25667e+06	1.24575e+06	643200	1.127e+06	1.39551e+06	954947	3.33672e+06	2.7346e+06	0.56	5.71	23.53	12.06	14.93	28.22	17.34	14.44	1.2538e+06	1.24234e+06	1.24112e+06	608126	640086	681388	965833	1.24723e+06	1.55694e+06	1.35651e+06	1.2094e+06	1.6206e+06	859698	746055	1.25909e+06	996544	1.03274e+06	1.35171e+06	3.45437e+06	2.88852e+06	3.66728e+06	2.74849e+06	2.33307e+06	3.12223e+06	5	5	5	5	4	5	4
P14625	Endoplasmin	HSP90B1	5.71482e+07	4.72308e+07	5.57432e+07	4.16433e+07	4.23894e+07	4.90371e+07	4.83471e+07	5.00812e+07	7.46	5.79	9.25	9.58	11.4	8.58	11.54	23.2	4.36319e+07	4.73896e+07	5.0671e+07	5.36949e+07	5.94612e+07	5.40736e+07	5.1058e+07	6.05556e+07	5.9831e+07	3.83588e+07	4.10612e+07	4.77481e+07	4.42092e+07	5.19083e+07	5.09938e+07	3.63012e+07	4.56134e+07	4.30154e+07	5.29767e+07	4.37112e+07	4.83533e+07	4.88933e+07	3.9104e+07	6.22463e+07	52	50	50	52	51	53	51
Q14203	Dynactin subunit 1	DCTN1	658430	672492	983947	630626	1.04565e+06	486103	3.83765e+06	3.31457e+06	5.02	1.3	13.32	9.28	28.14	12.82	9.43	23.65	654241	651750	711486	994308	987873	969660	590553	757488	627248	1.09914e+06	728297	1.3095e+06	478751	427800	551759	673190	562669	656020	3.73671e+06	3.54272e+06	4.23353e+06	2.80954e+06	2.91663e+06	4.21755e+06	9	6	8	7	7	6	5
Q9H0E9	Bromodomain-containing protein 8	BRD8	58648.7	191333	132366	54276.2	68863.9	222150	669903	583829	18.48	8.53	30.95	14.7	21.55	31.51	6.47	16.3	151816	202186	219997	130641	122032	144424	49889.3	46535.3	79521.4	64451	56730	85410.7	187105	302754	176591	51828.7	52698.2	58301.7	598019	782152	629537	477164	660135	614189	1	2	2	2	2	2	1
Q12959	Disks large homolog 1	DLG1	337804	471784	527430	531047	628378	281779	2.35543e+06	2.47843e+06	6.49	17.34	2.85	8.34	15.42	13.99	9.4	20.99	490668	436463	488222	623374	441271	517644	336889	328672	347850	720312	527194	637628	312976	237464	294898	482544	528330	582266	2.34631e+06	2.1636e+06	2.55637e+06	2.31372e+06	2.06044e+06	3.06114e+06	3	6	5	6	5	3	4
Q96AE4	Far upstream element-binding protein 1	FUBP1	482689	634854	536062	640898	941525	777663	2.48949e+06	3.57483e+06	35.68	8.15	11.38	12.76	15.88	23.08	19.17	54.13	452703	888475	563384	494044	581209	532933	438119	544040	465906	772299	1.05567e+06	996612	574357	914076	844555	504825	674115	743754	2.5371e+06	2.78069e+06	2.15068e+06	2.64164e+06	2.28339e+06	5.79947e+06	4	4	4	4	4	3	2
Q14683	Structural maintenance of chromosomes protein 1A	SMC1A	7.15949e+07	5.9685e+07	5.8207e+07	7.3866e+07	6.85906e+07	6.30831e+07	4.98844e+07	5.22612e+07	4.25	13.41	9.52	6.63	3.74	4.82	1.22	10.98	6.16874e+07	5.68331e+07	6.05344e+07	5.63893e+07	6.67626e+07	5.14691e+07	7.66983e+07	7.42345e+07	6.3852e+07	6.84391e+07	7.12259e+07	6.61069e+07	6.26178e+07	6.03017e+07	6.63297e+07	7.42247e+07	7.45295e+07	7.28438e+07	4.72521e+07	4.8802e+07	5.3599e+07	4.8141e+07	4.98251e+07	5.88174e+07	71	69	71	71	72	68	70
Q9BVP2	Guanine nucleotide-binding protein-like 3	GNL3	2.73569e+07	2.33562e+07	1.68326e+07	2.6199e+07	2.56975e+07	1.62826e+07	3.5505e+07	3.35738e+07	6.89	4.75	6.4	10.93	4.24	18.24	6.93	6.39	2.44485e+07	2.1507e+07	2.41131e+07	1.5909e+07	1.73217e+07	1.72672e+07	2.77287e+07	2.88913e+07	2.54506e+07	2.5207e+07	2.49387e+07	2.69468e+07	1.59393e+07	1.34988e+07	1.94098e+07	2.73151e+07	2.41032e+07	2.71786e+07	3.46556e+07	3.2119e+07	3.97402e+07	3.22225e+07	3.2452e+07	3.6047e+07	29	29	29	27	28	27	29
Q86YP4	Transcriptional repressor p66-alpha	GATAD2A	7.68108e+06	6.77047e+06	5.22911e+06	7.04172e+06	8.60972e+06	7.03816e+06	1.45931e+07	1.35854e+07	12.02	3.92	14.94	2.29	15.17	7.53	8.34	5.42	6.36876e+06	7.70706e+06	6.2356e+06	5.2585e+06	5.41793e+06	5.01091e+06	6.72256e+06	7.36749e+06	8.95319e+06	7.12497e+06	9.57986e+06	9.12433e+06	6.54041e+06	6.97871e+06	7.59537e+06	7.71847e+06	6.66945e+06	6.73723e+06	1.48671e+07	1.46922e+07	1.422e+07	1.28139e+07	1.42796e+07	1.36627e+07	17	17	15	14	13	14	14
P40763	Signal transducer and activator of transcription 3	STAT3	181469	81976.3	184766	82281.9	156172	125489	547181	983266	7.29	9.36	8.15	5.67	27.05	22.99	14.92	68.02	83607.2	75351.8	86970	194822	164790	194684	191383	188559	164467	110684	163648	194184	125941	96417.3	154109	96367.6	73877	76601.2	545183	517192	579169	587897	606393	1.75551e+06	1	1	1	2	2	3	2
Q15424	Scaffold attachment factor B1	SAFB	4.44037e+07	4.68809e+07	4.57424e+07	4.52841e+07	5.2542e+07	4.8385e+07	3.86699e+07	3.8732e+07	18.12	7.86	1.96	3.86	13.17	1.75	2.06	11.93	5.6684e+07	4.17367e+07	4.22221e+07	4.8413e+07	4.71626e+07	4.16518e+07	4.52711e+07	4.44085e+07	4.35317e+07	5.92281e+07	5.29891e+07	4.54088e+07	4.93401e+07	4.77351e+07	4.80796e+07	4.44468e+07	4.51136e+07	4.62918e+07	3.9277e+07	3.69713e+07	3.97616e+07	3.63656e+07	3.57724e+07	4.40579e+07	30	31	28	30	31	28	31
Q9H3U1	Protein unc-45 homolog A	UNC45A	91744.2	154430	45551.4	42248.9	81691.4	64502.7	457344	523668	9.73	24.47	9.62	10.65	13.42	23.71	18.33	50.72	142964	148893	171433	38717.4	39522.6	58414.3	89582.3	84202.8	101448	77047	73812.2	94214.9	49043.8	64840	79624.3	34439.7	42376.8	49930.2	412731	449961	509340	340524	402183	828297	2	3	4	2	1	2	1
P27816	Microtubule-associated protein 4	MAP4	7.36159e+06	5.88808e+06	4.14234e+06	5.73851e+06	7.75948e+06	6.36924e+06	1.86759e+07	3.4101e+07	26.37	7.5	20.68	7.75	35.23	28	22.61	75.19	4.16381e+06	7.17608e+06	6.32434e+06	3.8944e+06	4.49105e+06	4.04156e+06	7.14095e+06	5.96172e+06	8.98208e+06	5.38411e+06	7.14664e+06	1.07477e+07	4.33218e+06	7.64697e+06	7.12856e+06	4.91763e+06	7.23442e+06	5.06347e+06	1.87289e+07	2.00958e+07	1.7203e+07	2.0656e+07	1.79777e+07	6.36693e+07	21	23	22	20	19	18	25
Q14331	Protein FRG1	FRG1	907345	715826	510050	728673	935381	564167	1.07543e+06	1.13388e+06	10.65	9.8	14.17	8.47	12.04	7.07	12.2	25.21	656382	801757	689339	567625	484809	477717	779209	906471	1.03636e+06	844606	900170	1.06137e+06	522323	568411	601765	736794	813197	636028	1.0224e+06	1.02334e+06	1.18056e+06	843103	1.14404e+06	1.41449e+06	4	4	4	4	4	4	4
Q96T76	MMS19 nucleotide excision repair protein homolog	MMS19	21652.4		59625.4	73859.6	54807.7	78845.2	333991	390789		18.91	8.04	11.82	21.41	34.88	30.82	36.82				72420.1	51141	55315.2	19853.1	21777.7	23326.4	66904.9	43477.8	54040.5	81180.4	50253.8	105101	95089.3	76671.6	49818	289404	364426	348145	251466	382048	538853				2	1	1	1
Q02952	A-kinase anchor protein 12	AKAP12	119341	204243	168223	359021	164021	164086	265957	611715	16.85	21.07	4.99	11.95	11.18	25.78	7.55	60.68	218867	228926	164935	194135	182709	127825	117003	114908	126110	155738	185034	151291	143512	212738	136007	380376	368148	328538	289077	279082	229712	425418	370553	1039175	2	3	2	2	3	2	2
P30050	60S ribosomal protein L12	RPL12	2.65762e+07	2.34706e+07	1.86979e+07	2.32298e+07	2.24867e+07	2.40459e+07	1.4506e+08	1.3828e+08	0.88	11.57	7.54	12.23	26.29	20.58	8.93	14.7	2.32623e+07	2.36768e+07	2.34727e+07	1.91818e+07	1.63338e+07	2.0578e+07	2.45424e+07	2.85508e+07	2.66356e+07	1.87508e+07	1.94073e+07	2.93019e+07	2.01161e+07	2.24177e+07	2.96038e+07	2.12745e+07	2.30097e+07	2.54052e+07	1.46989e+08	1.26437e+08	1.61754e+08	1.60953e+08	1.21669e+08	1.32218e+08	10	11	9	9	10	10	9
Q7Z2W4	Zinc finger CCCH-type antiviral protein 1	ZC3HAV1	4.06435e+06	5.12918e+06	7.90316e+06	3.77993e+06	6.30977e+06	8.01161e+06	1.01801e+07	1.12436e+07	1.76	2.76	7.16	8.08	5.79	10.85	4.21	21.29	5.11877e+06	5.22427e+06	5.04449e+06	8.12446e+06	7.8966e+06	7.68841e+06	4.38486e+06	3.81664e+06	3.99153e+06	5.94941e+06	6.30028e+06	6.67961e+06	7.56699e+06	7.45489e+06	9.01294e+06	3.86397e+06	3.87932e+06	3.5965e+06	1.09605e+07	9.32069e+06	1.02592e+07	1.06962e+07	9.1713e+06	1.38634e+07	16	17	15	18	19	18	13
Q9UBU9	Nuclear RNA export factor 1	NXF1	4.63706e+06	5.23895e+06	3.42262e+06	3.72696e+06	8.16213e+06	6.54397e+06	1.68491e+07	1.6472e+07	15.68	17.88	23.93	5.14	16.91	10.97	14.61	9.29	5.26462e+06	6.04717e+06	4.40508e+06	4.04494e+06	2.82185e+06	3.40108e+06	3.93085e+06	4.06448e+06	5.91586e+06	6.67543e+06	8.40724e+06	9.40373e+06	6.00378e+06	6.26921e+06	7.35891e+06	4.11683e+06	3.10496e+06	3.9591e+06	1.69979e+07	1.59181e+07	1.76313e+07	1.52848e+07	1.59332e+07	1.81979e+07	17	18	15	14	15	14	16
Q14192	Four and a half LIM domains protein 2	FHL2	818279	957985	954589	831855	1.24359e+06	1.11809e+06	2.50153e+06	2.92903e+06	11.74	4.48	12.77	13.28	22.3	9.79	18.87	55.58	850165	1.07454e+06	949254	1.00306e+06	922105	938604	717346	811457	926036	1.01352e+06	1.1657e+06	1.55155e+06	1.03548e+06	1.24228e+06	1.0765e+06	900099	943167	652300	2.12092e+06	2.6515e+06	2.73218e+06	2.57298e+06	1.50859e+06	4.70552e+06	3	3	3	2	3	3	3
Q9P035	Very-long-chain (3R)-3-hydroxyacyl-CoA dehydratase 3	HACD3	1.37651e+06	1.25137e+06	1.41134e+06	1.03114e+06	1.36587e+06	1.75622e+06	3.35955e+06	2.97859e+06	21.33	7.87	21.36	19.8	10.26	2.83	29.51	30.71	1.08365e+06	1.11125e+06	1.55922e+06	1.53464e+06	1.31904e+06	1.38033e+06	1.12257e+06	1.30837e+06	1.6986e+06	1.3811e+06	1.21873e+06	1.49777e+06	1.70548e+06	1.75849e+06	1.80467e+06	714687	1.05704e+06	1.32169e+06	3.37194e+06	2.68827e+06	4.01842e+06	2.93505e+06	2.08637e+06	3.91435e+06	5	5	5	5	5	5	5
Q01085	Nucleolysin TIAR	TIAL1	1.14273e+06	1.41576e+06	593147	965402	1.88798e+06	1.33561e+06	4.91818e+06	5.35838e+06	30.06	12.77	52.81	11.35	44.83	12.89	16.07	27.01	1.12154e+06	1.9038e+06	1.22194e+06	525595	578839	675005	711466	884284	1.83242e+06	1.00359e+06	1.97009e+06	2.69026e+06	1.17055e+06	1.32221e+06	1.51409e+06	1.00521e+06	794216	1.09678e+06	4.78614e+06	5.53066e+06	4.43775e+06	4.82395e+06	4.25452e+06	6.99666e+06	9	9	9	8	6	7	7
Q15326	Zinc finger MYND domain-containing protein 11	ZMYND11	6.1204e+06	4.07138e+06	2.99871e+06	5.8121e+06	4.31313e+06	3.15003e+06	3.60882e+06	2.33891e+06	14.2	5.59	4.13	4.88	6.83	10.21	5.44	5.77	3.4346e+06	4.21632e+06	4.56324e+06	3.16571e+06	2.99987e+06	2.83057e+06	6.41192e+06	5.96559e+06	5.9837e+06	4.5984e+06	4.00978e+06	4.33122e+06	3.24313e+06	2.79219e+06	3.41477e+06	5.49202e+06	5.81998e+06	6.12431e+06	3.609e+06	3.43272e+06	3.78474e+06	2.42565e+06	2.18336e+06	2.40773e+06	10	9	9	10	9	9	10
Q99567	Nuclear pore complex protein Nup88	NUP88	3.82075e+06	3.32761e+06	2.87513e+06	3.81346e+06	3.78677e+06	3.22041e+06	1.16624e+07	1.07933e+07	9.9	18.48	18.2	10.2	11.82	6.4	12.18	14.82	3.35247e+06	3.64393e+06	2.98641e+06	2.48548e+06	3.48036e+06	2.65955e+06	3.85855e+06	4.49651e+06	3.10721e+06	3.50945e+06	4.30322e+06	3.54762e+06	3.01058e+06	3.42275e+06	3.22791e+06	4.33961e+06	3.46023e+06	3.64055e+06	1.03877e+07	1.18552e+07	1.27441e+07	8.99785e+06	1.20676e+07	1.13144e+07	11	11	12	12	11	11	13
Q14554	Protein disulfide-isomerase A5	PDIA5	141405	350718	518334	387017	498897	589734	807091	966678	49.53	15.8	21.94	16.75	6.4	9.97	15.95	16.81	375188	510906	166059	504854	444036	606111	112661	174289	137264	466616	530481	499595	545918	656555	566731	456542	338560	365950	938343	814650	668281	1.05056e+06	779378	1.0701e+06	3	3	2	2	2	3	2
P16220	Cyclic AMP-responsive element-binding protein 1	CREB1	0	387511	223387	123332	439053	548043	851692	898995	35.94	7.42		6.25	52.56	29.81	32.22	33.23	285669	546227	330637	239816	206675	223671				192242	475519	649398	360989	620229	662910	164641	119964	85391.9	851660	904970	798445	809617	655173	1.2322e+06	3	3	1	2	2	2
Q9UBH6	Xenotropic and polytropic retrovirus receptor 1	XPR1	818712	740688	620539	774785	871484	718539	1.5021e+06	1.2979e+06	15.7	13.49	9.76	13.18	34.86	10.93	17.75	27.63	609235	782864	829965	525003	655588	681026	800036	906339	749762	593100	825780	1.19557e+06	709563	644848	801206	812733	622243	889379	1.31726e+06	1.47806e+06	1.71098e+06	1.1161e+06	1.06654e+06	1.71107e+06	3	1	3	2	2	3	3
P01857	Immunoglobulin heavy constant gamma 1	IGHG1	1.17444e+06	1.23447e+06	1.96945e+07	2.03522e+06	680064	1.09303e+06	666113	985010	140.8	117.99	95.92	32.48	40.5	47.82	66.93	65.96	263444	3.24118e+06	198792	5.87078e+06	6.69025e+06	4.65224e+07	2.45652e+06	723569	343229	561233	994935	484024	762102	1.69561e+06	821370	1.05498e+06	3.59073e+06	1.45997e+06	802073	779673	416593	1.71249e+06	779905	462630	4	4	4	7	5	7	6
Q9BZ95	Histone-lysine N-methyltransferase NSD3	NSD3	107614	264873	83927.3	91302.2	181540	122824	489786	787969	6.79	5.61	21.63	4.42	5.36	52.08	30.06	15.69	254360	285650	254609	89329	80672.6	81780.5	92133.7	96320.6	134387	182760	190596	171264	61655.8	117553	189262	121526	84431.3	67949.5	487675	469271	512413	647692	835183	881031	1	3	2	2	2	1	1
Q9BY44	Eukaryotic translation initiation factor 2A	EIF2A	505658	525233	659771	219616	612597	627897	3.59565e+06	4.98332e+06	23.11	54.81	13.22	9.34	26.19	2.67	11.67	35.69	391535	628489	555675	469902	432661	1.07675e+06	575871	498319	442784	533068	507431	797290	627338	611407	644945	218361	245859	194628	3.91211e+06	3.63126e+06	3.24357e+06	4.76303e+06	3.32527e+06	6.86167e+06	7	5	6	5	5	6	5
P28074	Proteasome subunit beta type-5	PSMB5	2.16803e+06	1.86978e+06	1.45673e+06	2.1076e+06	2.10433e+06	1.6299e+06	4.47035e+06	3.56879e+06	35	5.48	21.77	16.64	16.27	12.7	13.07	33.04	1.29563e+06	2.58234e+06	1.73138e+06	1.50973e+06	1.49558e+06	1.36489e+06	2.22025e+06	1.67218e+06	2.61166e+06	1.7108e+06	2.26816e+06	2.33404e+06	1.48232e+06	1.86643e+06	1.54097e+06	2.04187e+06	2.40996e+06	1.87097e+06	5.14472e+06	4.59406e+06	3.67227e+06	4.92974e+06	2.92298e+06	2.85367e+06	4	4	4	5	4	4	5
P09619	Platelet-derived growth factor receptor beta	PDGFRB	761705	817598	632201	662543	902453	658359	1.51294e+06	1.91709e+06	7.27	2.13	22.75	12.34	17.53	22.85	20.67	30.6	758664	816655	877476	616985	637065	642553	563223	839211	882681	750803	890037	1.06652e+06	589346	554822	830909	675914	519380	792334	1.51334e+06	1.32599e+06	1.69948e+06	1.53182e+06	1.62715e+06	2.59229e+06	7	6	5	6	5	6	4
Q9NZI8	Insulin-like growth factor 2 mRNA-binding protein 1	IGF2BP1	7.23631e+06	8.38927e+06	7.43752e+06	7.45273e+06	9.48582e+06	7.12436e+06	6.35789e+06	6.13821e+06	5.92	16.36	7.84	2.31	13.65	0.96	4.84	14.77	7.93047e+06	8.91702e+06	8.32033e+06	6.94692e+06	8.82274e+06	6.54292e+06	6.85458e+06	7.88797e+06	6.96639e+06	8.65635e+06	1.09774e+07	8.82368e+06	7.16801e+06	7.04592e+06	7.15914e+06	7.83259e+06	7.41061e+06	7.115e+06	6.49653e+06	6.20348e+06	6.37365e+06	6.56489e+06	5.09675e+06	6.753e+06	13	13	12	13	13	13	12
P01889	HLA class I histocompatibility antigen, B alpha chain	HLA-B	7.08973e+06	6.70802e+06	6.15099e+06	6.08784e+06	6.63511e+06	6.78471e+06	9.6908e+06	9.82213e+06	7.7	6.85	20.31	16.4	12.8	8.45	14.54	23.99	7.30423e+06	6.40783e+06	6.41199e+06	6.61302e+06	5.78879e+06	6.05118e+06	5.95668e+06	8.70998e+06	6.60253e+06	6.50782e+06	5.85675e+06	7.54077e+06	6.23861e+06	6.73366e+06	7.38187e+06	7.10429e+06	5.67168e+06	5.48757e+06	1.01768e+07	7.91567e+06	1.09799e+07	9.8125e+06	7.47069e+06	1.21832e+07	7	7	7	8	9	9	9
Q8TAQ2	SWI/SNF complex subunit SMARCC2	SMARCC2	2.09103e+07	1.77076e+07	1.27137e+07	1.87467e+07	1.99516e+07	1.55642e+07	4.18523e+07	3.62926e+07	4.96	2.33	19.53	9.87	12.53	11.33	9.63	9.57	1.77317e+07	1.8573e+07	1.6818e+07	1.26034e+07	1.24887e+07	1.30488e+07	1.77296e+07	1.94848e+07	2.55166e+07	1.75391e+07	1.97866e+07	2.25291e+07	1.44201e+07	1.46766e+07	1.75959e+07	1.89442e+07	1.68509e+07	2.04449e+07	3.98731e+07	3.90817e+07	4.66023e+07	3.47352e+07	3.38712e+07	4.02715e+07	28	30	29	31	25	26	29
Q01844	RNA-binding protein EWS	EWSR1	757386	1.31554e+06	1.27959e+06	634327	1.31831e+06	1.4861e+06	2.49692e+06	3.10921e+06	20.21	15.04	40.34	18.23	33.63	25.6	15.1	69.5	1.01054e+06	1.49841e+06	1.43767e+06	1.14341e+06	1.19561e+06	1.49975e+06	601479	561256	1.10942e+06	972764	1.16391e+06	1.81825e+06	1.08517e+06	1.84197e+06	1.53116e+06	523742	689086	690153	2.04608e+06	2.48822e+06	2.95645e+06	1.89819e+06	1.82522e+06	5.60421e+06	5	7	6	5	4	4	2
Q16576	Histone-binding protein RBBP7	RBBP7	3.89407e+06	3.50895e+06	3.26662e+06	3.1765e+06	4.26234e+06	3.77174e+06	7.13695e+06	6.08104e+06	8.02	2.13	8.58	2.48	11.23	21.05	12.62	11.49	3.184e+06	3.67375e+06	3.66911e+06	3.23777e+06	3.21628e+06	3.34581e+06	3.55107e+06	3.91252e+06	4.21862e+06	3.79896e+06	4.23317e+06	4.75489e+06	3.49644e+06	3.15197e+06	4.6668e+06	2.86737e+06	3.62951e+06	3.03263e+06	7.30358e+06	7.15639e+06	6.95088e+06	5.33359e+06	6.71732e+06	6.19222e+06	6	6	6	6	5	6	6
Q9Y6M1	Insulin-like growth factor 2 mRNA-binding protein 2	IGF2BP2	2.74931e+07	3.86615e+07	2.92174e+07	2.37935e+07	4.0844e+07	2.90023e+07	1.97908e+07	2.17793e+07	3.43	6.19	14	1.69	5	3.09	10.47	11.03	4.01172e+07	3.75198e+07	3.83475e+07	2.81863e+07	3.1306e+07	2.81598e+07	2.40783e+07	2.67384e+07	3.16625e+07	3.94892e+07	3.98481e+07	4.31946e+07	2.82548e+07	2.8758e+07	2.99941e+07	2.21437e+07	2.66605e+07	2.25761e+07	1.99626e+07	2.00038e+07	1.94059e+07	2.22819e+07	1.91659e+07	2.38901e+07	29	28	29	29	26	27	28
Q08188	Protein-glutamine gamma-glutamyltransferase E	TGM3	3.17415e+06	2.37747e+06	1.74745e+06	4.69014e+06	2.04693e+06	2.97794e+06	611865	993478	86.94	21.77	71.86	18.34	61.01	37.54	15.77	53.98	1.17602e+06	4.76416e+06	1.19223e+06	1.7837e+06	2.10846e+06	1.35019e+06	5.80768e+06	1.83625e+06	1.87851e+06	1.49941e+06	3.47608e+06	1.16529e+06	2.25007e+06	4.26522e+06	2.41854e+06	4.6714e+06	5.43881e+06	3.96019e+06	482783	685964	666847	1.59795e+06	807758	574727	8	9	7	10	8	7	10
O15231	Zinc finger protein 185	ZNF185	0			0	69484.6	0	347154	304598				25.11	8.65			20.94										65114.1	76340	66999.7							368343	421784	251333	349361	231569	332865
P05412	Transcription factor AP-1	JUN	215027	600986	470536	391498	857453	1.45727e+06	5.35084e+06	3.60385e+06	35.39	8.74	19.41	9.1	24.21	20.1	35.79	24.86	406616	828183	568159	514837	463194	433576	248830	168392	227859	661247	836247	1.07487e+06	1.14639e+06	1.49728e+06	1.72815e+06	551553	332078	290862	4.89663e+06	5.29053e+06	5.86536e+06	3.10799e+06	3.06561e+06	4.63794e+06	2	3	3	4	3	3	3
O95707	Ribonuclease P protein subunit p29	POP4	581595	401433	273233	562363	220337	268678	841895	647391	4.44	14.81	9.04	22.88	20.4	22.08	17.37	21.78	410782	412653	380865	282988	228771	307940	595455	625842	523489	174496	264354	222162	203666	282513	319856	675156	506036	505898	699726	764866	1.06109e+06	644193	508010	789969	2	1	1	2	2	1	3
Q9BT22	Chitobiosyldiphosphodolichol beta-mannosyltransferase	ALG1	146005	53393.4	96793.7	44231	18900.2	85550	218848	953283	8.81	12.79	6.56	8.93	10.1	42.37	17.96	44.29	48432.9	53956.6	57790.8	82560	105016	102805	136935	156008	145073	19501.2	20435.6	16763.8	84474.2	122326	49850.2	52798.7	37108.5	42785.8	239797	215612	201137	641649	784387	1.43381e+06	1	1		1	1	2	3
Q92614	Unconventional myosin-XVIIIa	MYO18A	542478	476719	224572	455226	197133	259806	2.88317e+06	3.14263e+06	19.98	5.36	25.21	18.76	10.6	13.72	11.62	28.07	402839	443093	584225	215265	238177	220274	401772	550729	674935	208097	173035	210265	239191	239251	300975	499225	396529	469924	2.9039e+06	2.33216e+06	3.41344e+06	2.79378e+06	2.48819e+06	4.14592e+06	5	6	5	4	5	3	6
Q13257	Mitotic spindle assembly checkpoint protein MAD2A	MAD2L1	354284	135817	127141	347342	394793	180265	1.61525e+06	1.84025e+06	10.94	15.43	15.12	8.7	5.77	9.55	16.82	30.51	118754	142759	145939	117952	113810	149661	390300	292738	379815	371399	396106	416874	191882	160483	188431	388849	280520	372658	1.68339e+06	1.70873e+06	1.45364e+06	1.74209e+06	1.33437e+06	2.44428e+06	1	1	1	1	1	1	2
Q9UKV3	Apoptotic chromatin condensation inducer in the nucleus	ACIN1	8.17266e+07	8.45289e+07	7.21998e+07	8.81339e+07	9.11999e+07	7.96432e+07	6.03384e+07	5.12486e+07	12.33	6.57	8.55	12.38	3.12	6.59	5.45	14.07	9.5964e+07	7.55672e+07	8.20555e+07	7.52555e+07	7.46086e+07	6.67354e+07	8.01943e+07	8.93522e+07	7.56333e+07	9.29888e+07	9.26931e+07	8.79177e+07	8.397e+07	7.38084e+07	8.11511e+07	9.36526e+07	8.49366e+07	8.58124e+07	6.39861e+07	5.17426e+07	6.52864e+07	5.20311e+07	4.36779e+07	5.80368e+07	60	61	61	60	59	56	58
P49257	Protein ERGIC-53	LMAN1	5.95162e+06	4.76177e+06	3.48395e+06	5.19304e+06	3.95503e+06	4.76473e+06	3.05228e+06	5.32516e+06	2.15	9.13	6.9	16.03	28.16	15.41	10.75	43.92	4.64749e+06	4.84531e+06	4.79252e+06	3.4436e+06	3.8203e+06	3.18793e+06	5.92947e+06	6.37316e+06	5.55222e+06	4.76489e+06	2.68505e+06	4.41515e+06	5.49474e+06	4.77273e+06	4.02672e+06	4.61446e+06	5.72899e+06	5.23566e+06	2.71939e+06	3.61387e+06	2.82359e+06	4.14687e+06	3.81009e+06	8.01852e+06	8	8	8	7	8	7	8
Q9NPE3	H/ACA ribonucleoprotein complex subunit 3	NOP10	3.66673e+06	2.72508e+06	2.02272e+06	3.68362e+06	4.18419e+06	3.53106e+06	6.74027e+06	7.15681e+06	20.06	16.48	25.39	10.9	38.56	58.7	19.43	24.94	2.34155e+06	2.48263e+06	3.35106e+06	2.11004e+06	1.65444e+06	2.30369e+06	3.27722e+06	2.99391e+06	4.72906e+06	2.39616e+06	4.62473e+06	5.53169e+06	2.32774e+06	2.34103e+06	5.92442e+06	4.0666e+06	2.8577e+06	4.12657e+06	6.78068e+06	7.45367e+06	5.98645e+06	6.9908e+06	9.0188e+06	5.46083e+06	8	7	7	5	6	6	8
Q99832	T-complex protein 1 subunit eta	CCT7	3.98331e+06	3.90422e+06	4.10318e+06	2.72993e+06	3.70779e+06	3.57794e+06	9.55973e+06	1.01704e+07	10.96	9.35	11.06	7.53	15.81	9.07	9.81	22.92	3.41091e+06	4.17519e+06	4.12657e+06	3.79707e+06	4.53379e+06	3.97869e+06	3.71702e+06	4.49178e+06	3.74113e+06	3.03127e+06	4.0236e+06	4.0685e+06	3.21943e+06	3.8516e+06	3.6628e+06	2.85472e+06	2.91247e+06	2.42262e+06	1.00882e+07	9.85152e+06	8.73945e+06	9.67332e+06	8.12795e+06	1.27099e+07	16	15	14	16	16	13	15
P51991	Heterogeneous nuclear ribonucleoprotein A3	HNRNPA3	1.58602e+08	2.31274e+08	1.532e+08	1.54736e+08	2.70539e+08	2.25721e+08	2.97405e+08	2.71911e+08	9.91	17.31	18.83	7.57	4.17	3.82	5.95	5.7	2.50994e+08	2.36698e+08	2.0613e+08	1.78544e+08	1.25651e+08	1.55404e+08	1.37106e+08	1.46005e+08	1.92695e+08	2.6621e+08	2.62074e+08	2.83333e+08	2.3519e+08	2.18287e+08	2.23685e+08	1.64226e+08	1.5413e+08	1.45854e+08	2.98997e+08	2.74131e+08	3.19086e+08	2.74481e+08	2.55281e+08	2.8597e+08	32	35	35	34	35	33	35
Q99519	Sialidase-1	NEU1	194130	235316	144215	166885	206597	234120	564488	427308	76.49	3.62	50.83	2.68	29.87	19.33	26.22	40.67	104920	440660	160368	149082	144859	138705	108955	171178	302259	136790	253895	229107	197221	284630	220508	137808	217203	145642	547808	568376	577281	564333	231827	485762	2	2	1	1	2	2	2
Q9Y6D9	Mitotic spindle assembly checkpoint protein MAD1	MAD1L1	318427	596821	691898	466524	476151	381641	8.76233e+06	7.73519e+06	24.85	3.95	3.98	10.95	16.26	8.76	4.14	24.81	441010	736328	613126	689732	720261	665701	304688	329693	320900	395198	549432	483822	416948	377549	350427	450715	488042	460815	7.8211e+06	8.72627e+06	9.73963e+06	6.42625e+06	6.84125e+06	9.93808e+06	7	6	5	8	8	8	2
P28331	NADH-ubiquinone oxidoreductase 75 kDa subunit, mitochondrial	NDUFS1	697945	1.03114e+06	948906	564983	264511	863151	1.22003e+06	1.39589e+06	16.81	8.66	30.65	35.69	33.43	16.26	38.33	12	842524	1.18351e+06	1.06737e+06	1.02736e+06	955985	863373	652447	930937	510451	197219	231635	364680	782114	1.02525e+06	782093	792335	361070	541543	1.59981e+06	1.3154e+06	744885	1.20944e+06	1.53372e+06	1.44451e+06	4	5	5	5	6	6	4
P09914	Interferon-induced protein with tetratricopeptide repeats 1	IFIT1	5.38028e+06	5.6151e+06	5.74258e+06	3.57306e+06	4.19754e+06	4.64273e+06	1.53066e+07	2.91823e+07	11.61	3.35	5.85	2.81	31.05	14.12	17.15	61.88	5.33007e+06	5.15401e+06	6.36124e+06	5.89248e+06	5.80972e+06	5.52555e+06	5.65501e+06	5.03711e+06	5.44872e+06	3.53447e+06	3.35904e+06	5.6991e+06	4.22771e+06	4.30209e+06	5.39838e+06	4.28005e+06	3.2477e+06	3.19143e+06	1.53774e+07	1.56976e+07	1.48447e+07	1.98402e+07	1.77094e+07	4.99972e+07	21	18	20	20	20	20	17
Q9H6R0	ATP-dependent RNA helicase DHX33	DHX33	5.88595e+06	6.36115e+06	6.69851e+06	6.52072e+06	7.2992e+06	8.9429e+06	3.04843e+07	3.00091e+07	24.99	10.49	8.86	45.88	20.3	22.59	12.98	52.48	6.5026e+06	4.70533e+06	7.87552e+06	7.5096e+06	6.31624e+06	6.26967e+06	5.5675e+06	5.60274e+06	6.48761e+06	7.1969e+06	5.87095e+06	8.82975e+06	7.5508e+06	8.01814e+06	1.12598e+07	6.76754e+06	5.57805e+06	7.21659e+06	2.81733e+07	1.77972e+07	4.54825e+07	2.1524e+07	2.03237e+07	4.81795e+07	14	14	13	16	15	12	15
Q9UIS9	Methyl-CpG-binding domain protein 1	MBD1	882129	744109	246175	772128	533413	414531	1.64061e+06	1.53832e+06	20.16	15.5	43.88	12.49	13.82	16.93	39.22	10.51	895490	741333	595504	235797	288448	214279	1.15384e+06	438980	1.05356e+06	579572	448422	572245	443106	465913	334575	1.10986e+06	524756	681769	1.73624e+06	1.40543e+06	1.78015e+06	1.43762e+06	1.4526e+06	1.72473e+06	3	3	2	2	2	2	3
Q9Y230	RuvB-like 2	RUVBL2	1.41275e+07	1.03746e+07	8.93879e+06	1.31035e+07	1.22066e+07	9.26615e+06	2.36511e+07	2.08918e+07	7.24	10.6	17.05	15.03	15.48	11.73	9.55	25.21	9.56295e+06	1.05152e+07	1.10458e+07	7.84427e+06	9.48849e+06	9.48361e+06	1.22131e+07	1.33367e+07	1.68327e+07	1.05607e+07	1.17896e+07	1.42696e+07	8.96646e+06	8.36042e+06	1.04716e+07	1.20272e+07	1.28058e+07	1.44774e+07	2.19257e+07	2.12873e+07	2.77403e+07	1.91637e+07	1.67059e+07	2.68058e+07	23	24	24	22	21	20	21
O14974	Protein phosphatase 1 regulatory subunit 12A	PPP1R12A	1.82253e+07	1.91009e+07	2.17342e+07	1.85637e+07	1.94622e+07	2.29219e+07	6.49851e+07	5.94357e+07	12.48	7.12	21.53	5.43	15.36	4.63	15.26	17.4	1.72531e+07	1.82586e+07	2.17909e+07	2.32452e+07	2.18046e+07	2.01529e+07	1.63192e+07	1.56183e+07	2.27383e+07	1.63812e+07	1.96531e+07	2.23522e+07	2.17446e+07	2.3809e+07	2.32122e+07	2.17813e+07	1.64459e+07	1.74639e+07	6.56462e+07	6.11726e+07	6.81364e+07	5.66324e+07	5.07817e+07	7.08931e+07	37	34	35	40	43	38	35
Q96ME7	Zinc finger protein 512	ZNF512	2.76415e+06	2.36299e+06	2.51675e+06	2.81594e+06	2.55378e+06	2.5998e+06	5.67749e+06	5.7812e+06	4.46	8.82	10.32	4.75	15.43	14.52	6.95	12.34	2.48258e+06	2.28358e+06	2.3228e+06	2.47624e+06	2.75631e+06	2.31771e+06	2.97502e+06	2.87784e+06	2.4396e+06	2.12026e+06	2.65083e+06	2.89024e+06	2.47626e+06	2.29963e+06	3.02351e+06	2.65741e+06	3.03457e+06	2.75585e+06	5.66708e+06	5.4133e+06	5.9521e+06	5.28714e+06	5.45742e+06	6.59903e+06	9	9	10	10	9	9	9
Q5HYI7	Metaxin-3	MTX3	603935	483247	519298	542884	668836	389945	454932	487685	4.45	23.51	20.83	36.92	18.59	30.34	5.03	42.45	477963	506899	464881	490402	653264	414228	655996	695316	460493	638652	805459	562396	463027	253433	453373	522206	573813	532634	586534	265731	512530	653984	255836	553234	2	2	1	2	2	2	2
Q9H223	EH domain-containing protein 4	EHD4	2.38354e+06	2.14859e+06	2.17956e+06	1.80229e+06	2.00187e+06	1.8638e+06	5.92199e+06	8.29417e+06	11.31	9.3	11.15	4.96	9.45	16.66	12.33	55.37	2.30188e+06	1.86852e+06	2.27536e+06	2.41235e+06	2.04144e+06	2.08488e+06	2.23771e+06	2.22255e+06	2.69034e+06	1.87806e+06	1.90795e+06	2.21961e+06	1.74999e+06	1.62622e+06	2.21518e+06	1.99315e+06	1.55832e+06	1.85541e+06	5.83642e+06	5.68079e+06	6.24876e+06	6.0522e+06	5.25354e+06	1.35768e+07	12	12	13	11	12	14	13
Q01196	Runt-related transcription factor 1	RUNX1	2.03288e+06	2.11078e+06	2.32832e+06	1.77305e+06	2.86383e+06	3.09388e+06	1.93129e+06	1.4802e+06	15.03	2.47	18.03	9.69	21.19	10.71	11.17	13.42	1.7651e+06	2.17878e+06	2.38847e+06	2.38463e+06	2.26971e+06	2.33064e+06	1.73829e+06	1.91708e+06	2.44325e+06	2.19827e+06	3.38668e+06	3.00655e+06	2.72908e+06	3.37645e+06	3.17611e+06	1.58176e+06	1.97737e+06	1.76003e+06	1.99028e+06	2.08173e+06	1.72185e+06	1.34633e+06	1.38579e+06	1.70847e+06	8	7	8	8	8	8	8
Q9Y6N5	Sulfide:quinone oxidoreductase, mitochondrial	SQOR	1.35754e+06	1.02096e+06	986448	1.26942e+06	1.29455e+06	1.04799e+06	1.67721e+06	2.66044e+06	12.24	7.18	21.82	3.43	26.89	25.97	6.09	59.59	889345	1.13803e+06	1.03552e+06	915289	1.05694e+06	987121	1.14043e+06	1.69495e+06	1.23724e+06	906749	1.57981e+06	1.39707e+06	762050	1.07805e+06	1.30388e+06	1.30364e+06	1.32372e+06	1.18091e+06	1.68298e+06	1.6171e+06	1.73156e+06	1.86507e+06	1.6302e+06	4.48604e+06	7	7	7	7	7	7	8
Q13347	Eukaryotic translation initiation factor 3 subunit I	EIF3I	2.28423e+06	2.59606e+06	2.4441e+06	1.05345e+06	2.38398e+06	1.89445e+06	9.91943e+06	1.05075e+07	33.58	5.69	19.41	15.38	33.34	16.93	8.15	38.04	1.88629e+06	3.56922e+06	2.33266e+06	2.60376e+06	2.37839e+06	2.35015e+06	2.03029e+06	2.02624e+06	2.79617e+06	1.53427e+06	2.50834e+06	3.10934e+06	1.58628e+06	1.87057e+06	2.22649e+06	1.12759e+06	1.07333e+06	959426	1.12694e+07	1.02249e+07	8.26401e+06	1.49488e+07	7.1984e+06	9.37524e+06	9	10	8	9	9	10	8
Q7KZ85	Transcription elongation factor SPT6	SUPT6H	2.79771e+06	4.28157e+06	2.52073e+06	2.59255e+06	4.11855e+06	2.66694e+06	1.20405e+07	1.20244e+07	45.35	70.73	29.1	15.24	65.87	78.04	32.38	23.96	3.12786e+06	3.19348e+06	6.52336e+06	1.80215e+06	1.20923e+06	4.55081e+06	2.37037e+06	2.28635e+06	3.7364e+06	2.50889e+06	2.59612e+06	7.25064e+06	1.51889e+06	1.41249e+06	5.06942e+06	2.56923e+06	1.765e+06	3.44343e+06	1.14003e+07	1.06114e+07	1.41098e+07	1.06613e+07	1.00783e+07	1.53335e+07	14	16	16	10	7	8	14
P15408	Fos-related antigen 2	FOSL2	142712	183459	182724	0	553735	375829	605542	623350	14.9	18.46	22.32	30.8	16.62	15.54		43.15	186916	208895	154568	184848	147975	215348	178866	130500	118771	650258	544031	466917	352898	332381	442207				405425	636764	774438	562939	389729	917382		2	2	1	1	2	2
Q14517	Protocadherin Fat 1	FAT1	4.95576e+06	3.39297e+06	1.99442e+06	4.37664e+06	3.95038e+06	2.41598e+06	6.55998e+06	7.63611e+06	7.33	6.91	13.58	4.65	9.82	4.71	15.43	16.07	3.11775e+06	3.6011e+06	3.46006e+06	2.08382e+06	2.06382e+06	1.8356e+06	4.5427e+06	5.73208e+06	4.59248e+06	3.54205e+06	4.31423e+06	3.99486e+06	2.42626e+06	2.29752e+06	2.52417e+06	5.14774e+06	3.89176e+06	4.09041e+06	6.47454e+06	6.30684e+06	6.89857e+06	6.72328e+06	7.15353e+06	9.03151e+06	25	25	22	19	17	18	25
Q8NE71	ATP-binding cassette sub-family F member 1	ABCF1	190943	398482	590496	327409	642050	381143	2.73364e+06	3.16796e+06	15	19.43	26.04	19.26	14.88	35.95	43.8	20.75	354795	466624	374026	662869	458238	650382	158193	166471	248166	722351	536390	667410	242101	385307	516021	469552	182760	329915	2.81842e+06	3.21259e+06	2.16993e+06	2.88158e+06	2.70243e+06	3.91985e+06	1	3	3	4	4	3	2
Q5TF58	Intermediate filament family orphan 2	IFFO2	392373	448085	453895	165727	522629	458751	129300	114275	9.81	6.94	4.32	22.13	14.16	23.92	7.02	32.19	457959	400035	486262	420591	483200	457894	373017	399632	404470	454773	511580	601534	431538	365180	579535	153467	176633	167079	115620	110091	162188	75572.6	118462	148790	3	3	3	3	3	3	3
P19387	DNA-directed RNA polymerase II subunit RPB3	POLR2C	2.88052e+06	2.93965e+06	1.93435e+06	2.85023e+06	3.47183e+06	1.79797e+06	5.11409e+06	4.48351e+06	12.91	5.81	9.22	12.54	9.73	15.51	22.04	20.44	3.21272e+06	3.09996e+06	2.50628e+06	1.82501e+06	1.92849e+06	2.04955e+06	2.59709e+06	3.12359e+06	2.9209e+06	3.48906e+06	3.80082e+06	3.12562e+06	1.87362e+06	1.48907e+06	2.03123e+06	2.89272e+06	2.20174e+06	3.45622e+06	4.5666e+06	4.95573e+06	5.81994e+06	4.19568e+06	3.7455e+06	5.50935e+06	8	7	8	8	9	8	8
Q9H9L3	Interferon-stimulated 20 kDa exonuclease-like 2	ISG20L2	384888	473307	359011	356340	515283	248951	752232	640915	18.81	15.31	13.4	16.64	11.91	10.42	3.89	14.81	570644	453241	396037	355344	415735	305956	377982	439558	337125	513360	577606	454882	274459	249813	222581	340438	362570	366013	641950	726511	888235	603382	570466	748895	3	3	2	3	3	3	3
P63165	Small ubiquitin-related modifier 1	SUMO1	9.01398e+06	5.19116e+06	3.79471e+06	8.37569e+06	5.90343e+06	3.66296e+06	1.07062e+07	1.05771e+07	7.32	6.72	13.75	11.17	11.19	10.49	4.13	12.77	5.62984e+06	4.98733e+06	4.95633e+06	4.02416e+06	3.84008e+06	3.51989e+06	8.4514e+06	1.04347e+07	8.15581e+06	6.59497e+06	5.83625e+06	5.27908e+06	4.10235e+06	3.49706e+06	3.38949e+06	8.00548e+06	8.69126e+06	8.43034e+06	1.1616e+07	1.11502e+07	9.35225e+06	1.18827e+07	1.06642e+07	9.18456e+06	4	4	4	4	4	3	4
Q53GS9	U4/U6.U5 tri-snRNP-associated protein 2	USP39	2.23716e+06	2.16951e+06	1.02129e+06	1.90479e+06	2.50639e+06	1.64474e+06	1.42324e+07	1.16855e+07	31.16	10.49	48.25	7.23	43.14	24.26	11.6	12.72	1.6565e+06	2.93553e+06	1.91649e+06	1.06499e+06	899213	1.09966e+06	1.63753e+06	1.59056e+06	3.48341e+06	1.35847e+06	2.65509e+06	3.5056e+06	1.23388e+06	1.66943e+06	2.03092e+06	1.99917e+06	1.65228e+06	2.06293e+06	1.41263e+07	1.32599e+07	1.53109e+07	1.19714e+07	1.00772e+07	1.30078e+07	9	13	12	7	8	5	10
P28347	Transcriptional enhancer factor TEF-1	TEAD1	2.25657e+06	2.73411e+06	2.05614e+06	1.55757e+06	3.23173e+06	3.96321e+06	4.20301e+06	4.33001e+06	22.48	23.5	60.43	4.61	39.03	12.77	10.24	30.86	2.08337e+06	3.30461e+06	2.81436e+06	2.33959e+06	1.49815e+06	2.33067e+06	1.57054e+06	1.37226e+06	3.82691e+06	1.96455e+06	3.24347e+06	4.48716e+06	3.41921e+06	4.05034e+06	4.42009e+06	1.74126e+06	1.47787e+06	1.45357e+06	4.42585e+06	4.10965e+06	4.07352e+06	4.39171e+06	2.96382e+06	5.63451e+06	7	7	6	6	6	5	7
P27449	V-type proton ATPase 16 kDa proteolipid subunit	ATP6V0C	1.88118e+07	1.79472e+07	1.83585e+07	1.71173e+07	1.62296e+07	1.45131e+07	1.07471e+07	9.80817e+06	15.57	14.47	20.79	16.09	12.27	15.62	17.35	15.59	1.71561e+07	1.56342e+07	2.10512e+07	1.69893e+07	2.14209e+07	1.66654e+07	1.434e+07	2.05058e+07	2.15897e+07	1.83442e+07	1.43887e+07	1.59558e+07	1.67849e+07	1.4503e+07	1.22513e+07	1.37319e+07	1.92814e+07	1.83384e+07	1.06869e+07	9.0484e+06	1.25059e+07	1.15733e+07	8.89095e+06	8.96024e+06	8	7	8	8	6	8	7
O15260	Surfeit locus protein 4	SURF4	1.23358e+06	964244	739471	972371	1.25823e+06	1.03472e+06	1.43743e+06	1.45096e+06	6.48	59.27	16.57	13.91	16.3	27.91	28.01	26.56	1.03006e+06	905743	956933	949028	1.03364e+06	235741	1.18317e+06	1.45845e+06	1.05911e+06	1.47285e+06	1.23744e+06	1.06438e+06	1.29523e+06	1.08482e+06	724118	773120	1.28269e+06	861300	1.6682e+06	1.31842e+06	1.32568e+06	1.89212e+06	1.28113e+06	1.17963e+06	4	3	4	4	4	4	3
P52298	Nuclear cap-binding protein subunit 2	NCBP2	1.45225e+06	1.68461e+06	1.38511e+06	1.32996e+06	1.80342e+06	1.72099e+06	2.49617e+06	2.21447e+06	11.01	4.73	8.1	5.84	13.82	9.99	1.81	10.25	1.87705e+06	1.66993e+06	1.50685e+06	1.38376e+06	1.45133e+06	1.32023e+06	1.43637e+06	1.34337e+06	1.577e+06	1.56903e+06	1.776e+06	2.06525e+06	1.60106e+06	1.644e+06	1.91791e+06	1.353e+06	1.30507e+06	1.33181e+06	2.51855e+06	2.34061e+06	2.62936e+06	2.27375e+06	1.96371e+06	2.40595e+06	4	4	4	4	4	4	3
O75348	V-type proton ATPase subunit G 1	ATP6V1G1	1.60419e+06	1.38182e+06	1.40073e+06	1.60116e+06	1.43285e+06	1.23239e+06	5.2586e+06	5.12797e+06	12.53	8.94	28.08	13.46	15.29	12.58	31.86	52.68	1.58109e+06	1.29537e+06	1.26898e+06	1.4474e+06	1.4959e+06	1.2589e+06	1.13788e+06	2.03689e+06	1.6378e+06	1.57816e+06	1.18088e+06	1.53951e+06	1.28054e+06	1.05905e+06	1.35759e+06	2.1878e+06	1.35378e+06	1.26189e+06	5.40571e+06	4.48897e+06	5.88112e+06	5.29287e+06	2.3481e+06	7.74295e+06	4	4	4	4	4	3	4
P17980	26S proteasome regulatory subunit 6A	PSMC3	1.815e+06	1.87547e+06	1.38802e+06	1.46995e+06	1.73532e+06	1.28503e+06	7.0116e+06	6.79642e+06	10.51	9.63	28.9	4.47	36.02	18.93	3.7	23.88	1.64888e+06	2.00698e+06	1.97055e+06	1.3694e+06	1.2646e+06	1.53007e+06	1.45647e+06	1.57154e+06	2.41699e+06	1.11305e+06	1.72977e+06	2.36315e+06	1.02508e+06	1.323e+06	1.50701e+06	1.52928e+06	1.42266e+06	1.4579e+06	6.75219e+06	6.92308e+06	7.35952e+06	6.43049e+06	5.38763e+06	8.57114e+06	12	13	14	10	12	11	10
Q9UJX2	Cell division cycle protein 23 homolog	CDC23	249350	45294	140378	331529	235537	139408	2.44128e+06	2.54024e+06	11.68	18.68	7.34	7.6	30.34	20.84	29.87	19.93	45323.4	39987.4	50571.3	116866	135606	168662	239907	270451	237692	173916	218829	313867	109830	167916	140479	325613	433370	235605	2.24712e+06	2.61659e+06	2.46013e+06	2.45854e+06	2.07975e+06	3.08242e+06		2	2	2	3	2	3
Q9NXE4	Sphingomyelin phosphodiesterase 4	SMPD4	3.22724e+06	3.12191e+06	3.34069e+06	3.24403e+06	4.47137e+06	4.3193e+06	6.11879e+06	6.06029e+06	4.53	13.3	26.74	12.17	7.15	14.57	14.88	8.02	3.27838e+06	3.0842e+06	3.00316e+06	3.2092e+06	3.83601e+06	2.97687e+06	2.74894e+06	4.22337e+06	2.7094e+06	4.6905e+06	4.61934e+06	4.10426e+06	4.47034e+06	3.62811e+06	4.85945e+06	3.5213e+06	2.68658e+06	3.5242e+06	6.14201e+06	5.36287e+06	6.8515e+06	5.93068e+06	5.65238e+06	6.5978e+06	12	13	14	14	14	13	12
Q8IUE6	Histone H2A type 2-B	H2AC21	5.58796e+07	3.15267e+07	5.05393e+07	4.68107e+07	5.79861e+07	5.82399e+07	3.96235e+07	3.75157e+07	76.13	32.21	28.56	23.01	18.41	14.3	4.34	36.22	4.53723e+07	3.81228e+06	4.53954e+07	3.63905e+07	6.83304e+07	4.68971e+07	3.98156e+07	5.60881e+07	7.17353e+07	5.22522e+07	7.03052e+07	5.1401e+07	5.00237e+07	6.66785e+07	5.80176e+07	4.62522e+07	4.51188e+07	4.90612e+07	3.32377e+07	3.55656e+07	5.00671e+07	2.19411e+07	4.6945e+07	4.36611e+07	3	3	3	2	2	2	2
Q9NR30	Nucleolar RNA helicase 2	DDX21	5.07851e+08	2.81523e+08	3.66644e+08	2.80298e+08	3.19962e+08	3.67065e+08	3.40308e+08	3.12224e+08	6.13	3.82	16.95	9.54	4.43	10.58	0.85	7.64	3.01457e+08	2.7128e+08	2.71832e+08	3.61519e+08	3.55917e+08	3.82495e+08	4.49051e+08	4.67854e+08	6.06649e+08	3.26258e+08	3.29908e+08	3.03719e+08	3.88946e+08	3.22226e+08	3.90021e+08	2.81592e+08	2.81741e+08	2.77562e+08	3.32716e+08	3.12328e+08	3.7588e+08	3.03256e+08	2.94138e+08	3.39278e+08	85	80	81	87	81	84	86
Q9P266	Junctional protein associated with coronary artery disease	JCAD	4.25678e+06	3.2099e+06	1.55307e+06	4.11026e+06	3.67761e+06	2.14223e+06	8.87799e+06	6.4797e+06	3.75	24.73	23.45	6.62	10.62	1.49	10.39	9.97	3.33245e+06	3.20524e+06	3.09202e+06	1.37965e+06	1.99334e+06	1.28622e+06	4.20249e+06	5.28111e+06	3.28674e+06	3.4082e+06	4.12556e+06	3.49909e+06	2.10906e+06	2.14494e+06	2.17269e+06	4.59982e+06	3.91677e+06	3.8142e+06	8.58869e+06	9.55472e+06	8.49056e+06	5.81843e+06	6.51115e+06	7.10952e+06	18	16	14	11	11	8	17
Q02388	Collagen alpha-1(VII) chain	COL7A1	78031.3	121043	100146	88451.5	161229	226367	1.03761e+06	932395	10.76	17.33	51.59	3.84	14.26	6.77	38.33	11.22	106044	129468	127617	115960	102907	81570.9	44781.5	122788	66524.5	187771	147697	148218	214824	243748	220531	123313	86437.3	55604	1.00552e+06	1.08221e+06	1.02509e+06	1.04838e+06	903516	845290	2	2		2	1	1	1
O00571	ATP-dependent RNA helicase DDX3X	DDX3X	2.44534e+07	3.15937e+07	2.57353e+07	2.16149e+07	3.89171e+07	3.31506e+07	4.54238e+07	5.011e+07	10.35	5.27	28.8	1.27	24.1	12.57	4.7	18.76	2.80996e+07	3.4576e+07	3.21057e+07	2.7171e+07	2.44787e+07	2.55563e+07	2.05279e+07	2.02491e+07	3.25833e+07	3.02521e+07	3.76251e+07	4.88739e+07	2.87334e+07	3.37072e+07	3.70112e+07	2.25352e+07	2.17847e+07	2.0525e+07	4.60308e+07	4.4879e+07	4.53614e+07	4.96123e+07	4.09684e+07	5.97492e+07	29	29	30	28	26	25	30
Q8N8U2	Chromodomain Y-like protein 2	CDYL2	547176	450878	481917	561551	447337	593676	528682	421654	7.78	12.1	2.74	12.65	12.49	13.02	9.47	42.73	483300	413629	455707	505904	524394	415453	532518	546478	562531	509389	431574	401047	672628	590224	518175	507075	564254	613325	477516	504195	604337	350206	288152	626603	4	4	4	4	4	3	5
P08865	40S ribosomal protein SA	RPSA	5.32223e+06	6.87789e+06	5.4649e+06	3.50398e+06	8.23637e+06	7.30268e+06	2.32684e+07	3.08884e+07	43.59	17.03	41.71	13.04	45.49	27.66	7.29	39.65	4.03593e+06	1.00108e+07	6.58695e+06	5.93581e+06	4.39279e+06	6.06609e+06	3.72358e+06	4.38598e+06	7.85715e+06	5.0838e+06	7.24711e+06	1.23782e+07	5.15956e+06	7.57715e+06	9.17133e+06	3.49886e+06	3.25118e+06	3.76191e+06	2.67577e+07	2.18016e+07	2.12458e+07	4.24265e+07	1.80377e+07	3.2201e+07	8	9	8	9	9	8	9
P30085	UMP-CMP kinase	CMPK1	231818	254919	303103	201752	225003	241528	450549	690416	10.56	6.08	5.27	10.1	17.04	35.06	9.87	54.11	228833	253316	282609	287984	297705	323620	243308	218974	233173	190277	218577	266154	176360	210977	337247	222691	199534	183032	403229	454386	494032	465152	484440	1.12166e+06	3	2	3	3	2	3	2
O60264	SWI/SNF-related matrix-associated actin-dependent regulator of chromatin subfamily A member 5	SMARCA5	7.06245e+07	6.91662e+07	7.46193e+07	6.80905e+07	7.81953e+07	8.09057e+07	7.70471e+07	7.27784e+07	8.95	7.35	2.6	8.41	3.42	7.29	3.63	10.93	7.39126e+07	6.21643e+07	7.14216e+07	7.25054e+07	8.08433e+07	7.05093e+07	7.14681e+07	7.18872e+07	6.85183e+07	7.84148e+07	8.07547e+07	7.54164e+07	8.16488e+07	7.46726e+07	8.63957e+07	6.67312e+07	6.65993e+07	7.09409e+07	7.6051e+07	7.11255e+07	8.39646e+07	6.90834e+07	6.73401e+07	8.19118e+07	67	66	67	68	64	65	66
P22735	Protein-glutamine gamma-glutamyltransferase K	TGM1	5.25029e+06	6.32095e+06	3.70579e+06	7.93174e+06	2.81304e+06	3.51952e+06	474777	1.77119e+06	77.26	15.17	77.58	9.85	48.13	54.78	32.96	77.72	3.62611e+06	1.19583e+07	3.37844e+06	4.25889e+06	3.13512e+06	3.72336e+06	9.93738e+06	2.57143e+06	3.24204e+06	1.87531e+06	4.36519e+06	2.19861e+06	2.74735e+06	5.71376e+06	2.09745e+06	5.60091e+06	1.07591e+07	7.43522e+06	528310	441965	454056	3.27012e+06	563755	1.4797e+06	10	14	12	12	12	3	15
O43684	Mitotic checkpoint protein BUB3	BUB3	382254	553284	238534	403119	465275	342284	3.62165e+06	3.94574e+06	35.18	16.98	29.38	6.22	43.17	10.28	13.63	36.99	420155	776655	463041	202229	282209	231164	302871	333136	510754	234752	558440	602634	314751	330164	381938	347848	457712	403798	3.85489e+06	3.40508e+06	3.60499e+06	4.21134e+06	2.37168e+06	5.2542e+06	4	5	5	3	3	3	3
P78539	Sushi repeat-containing protein SRPX	SRPX	1.01894e+06	942822	685889	1.05109e+06	1.31027e+06	1.04867e+06	1.68059e+06	1.46228e+06	21.79	21.53	22.3	10.82	23.37	20.13	17.11	7.46	1.17182e+06	881930	774715	849245	561909	646515	940768	1.27488e+06	841167	1.66369e+06	1.14157e+06	1.12555e+06	1.24591e+06	825997	1.0741e+06	1.19467e+06	1.10925e+06	849339	1.87181e+06	1.51007e+06	1.65989e+06	1.58343e+06	1.37183e+06	1.43158e+06	2	1	2	1	1	1	1
Q9H0H5	Rac GTPase-activating protein 1	RACGAP1	5.20475e+06	3.56663e+06	3.87671e+06	5.77129e+06	5.46097e+06	4.63274e+06	2.01659e+07	1.91112e+07	18.63	17.2	17.48	7.39	10.06	4.39	12.41	6.44	4.33235e+06	3.22443e+06	3.14312e+06	4.32367e+06	4.19641e+06	3.11006e+06	5.94393e+06	5.48148e+06	4.18885e+06	6.02217e+06	5.43635e+06	4.92438e+06	4.65759e+06	4.41785e+06	4.82278e+06	6.30871e+06	6.04708e+06	4.95809e+06	2.17363e+07	1.87708e+07	1.99907e+07	1.88436e+07	1.80359e+07	2.04542e+07	9	8	11	12	10	8	14
Q12888	TP53-binding protein 1	TP53BP1	1.41439e+07	1.2095e+07	7.06193e+06	1.48487e+07	1.22964e+07	5.97314e+06	2.98292e+07	2.54149e+07	9.54	13.33	11.17	7.44	11.3	11.11	5.25	19.66	1.33252e+07	1.19246e+07	1.10352e+07	7.02864e+06	8.01928e+06	6.13787e+06	1.29625e+07	1.59383e+07	1.35308e+07	1.07841e+07	1.25873e+07	1.35179e+07	5.86929e+06	5.36735e+06	6.68278e+06	1.46178e+07	1.57181e+07	1.42102e+07	2.912e+07	2.805e+07	3.23174e+07	2.28617e+07	2.22117e+07	3.11712e+07	35	32	30	33	30	26	36
P31025	Lipocalin-1	LCN1	703957	794079	1.76872e+07	1.57267e+06	489210	1.21148e+06	1.25665e+06	1.43669e+06	40.88	97.44	32.11	15.58	54.93	29.69	60.14	29.84	663542	1.16366e+06	555035	3.75444e+07	6.62713e+06	8.89012e+06	801264	865068	445539	670037	617177	180418	932696	1.61746e+06	1.08427e+06	1.20249e+06	2.64757e+06	867961	1.47645e+06	1.10109e+06	1.19241e+06	1.28296e+06	1.92111e+06	1.10601e+06	4	3	4	12	10	10	3
P07996	Thrombospondin-1	THBS1	6.13268e+06	5.10145e+06	4.20745e+06	5.82744e+06	5.35819e+06	5.60802e+06	1.3029e+07	1.57138e+07	19.66	7.5	4.95	10.13	26.43	23.35	7.89	39.68	5.8148e+06	3.95479e+06	5.53477e+06	4.02243e+06	4.57197e+06	4.02794e+06	6.11178e+06	5.84016e+06	6.44608e+06	3.83613e+06	5.6011e+06	6.63735e+06	4.44974e+06	5.34543e+06	7.02891e+06	6.11938e+06	6.06563e+06	5.29729e+06	1.31547e+07	1.16503e+07	1.42819e+07	1.2587e+07	1.16611e+07	2.28933e+07	16	17	16	19	17	17	19
Q9H0U3	Magnesium transporter protein 1	MAGT1	1.45975e+06	1.16378e+06	1.66108e+06	1.24109e+06	1.50478e+06	1.68676e+06	1.59741e+06	1.92532e+06	30.51	11	27.45	5.35	3.84	14.19	8.76	24.61	779233	1.2329e+06	1.4792e+06	1.51537e+06	1.86603e+06	1.60184e+06	1.11532e+06	1.89959e+06	1.36433e+06	1.48536e+06	1.56979e+06	1.4592e+06	1.63897e+06	1.47487e+06	1.94645e+06	1.35048e+06	1.23962e+06	1.13317e+06	1.66637e+06	1.62413e+06	1.50174e+06	1.75388e+06	1.5611e+06	2.46099e+06	4	4	4	4	4	4	4
Q71UM5	40S ribosomal protein S27-like	RPS27L	6.91249e+06	5.74901e+06	6.08078e+06	6.33354e+06	7.79068e+06	8.509e+06	1.041e+07	1.06872e+07	8.57	6.72	17.81	12.57	11.08	14.59	6.98	5.93	5.9891e+06	5.1821e+06	6.07582e+06	6.43407e+06	5.63317e+06	6.1751e+06	5.68463e+06	6.90664e+06	8.14619e+06	7.96043e+06	6.85494e+06	8.55667e+06	8.42496e+06	7.31139e+06	9.79065e+06	6.01553e+06	6.83809e+06	6.14701e+06	1.01486e+07	1.18291e+07	9.25244e+06	1.14076e+07	1.04375e+07	1.02164e+07	3	3	3	3	3	3	3
P26572	Alpha-1,3-mannosyl-glycoprotein 2-beta-N-acetylglucosaminyltransferase	MGAT1	1.26109e+06	1.03484e+06	1.04602e+06	970998	982343	898696	1.29912e+06	1.46931e+06	3.67	8.39	22.82	4.31	3.73	4.86	5.6	13.07	1.05046e+06	991505	1.06254e+06	1.03704e+06	1.13793e+06	963080	1.03084e+06	1.58375e+06	1.16869e+06	952495	971284	1.02325e+06	848705	917820	929564	1.032e+06	927767	953222	1.34865e+06	1.23833e+06	1.31037e+06	1.50372e+06	1.26245e+06	1.64176e+06	5	5	5	5	5	5	4
P13667	Protein disulfide-isomerase A4	PDIA4	1.00219e+07	8.28172e+06	8.83352e+06	7.29892e+06	6.53845e+06	7.07703e+06	8.88482e+06	7.34528e+06	9.87	6.14	7.4	9.13	14.37	13.88	12.78	11.84	7.35735e+06	8.90786e+06	8.57995e+06	8.32178e+06	9.40187e+06	8.77691e+06	9.2069e+06	1.06584e+07	1.02004e+07	5.50023e+06	6.78455e+06	7.33057e+06	6.05991e+06	8.02049e+06	7.15068e+06	6.3687e+06	8.23408e+06	7.29397e+06	9.56344e+06	7.98643e+06	9.10459e+06	7.15358e+06	6.58729e+06	8.29498e+06	25	25	25	26	22	22	24
P18669	Phosphoglycerate mutase 1	PGAM1	7.43319e+06	7.24664e+06	8.51818e+06	5.94801e+06	6.3334e+06	6.8615e+06	9.16204e+06	7.82131e+06	4.8	8.37	21.99	6.27	11.96	13.09	5.22	26.69	6.95796e+06	7.63254e+06	7.14941e+06	8.54124e+06	7.79438e+06	9.21893e+06	6.38122e+06	6.60247e+06	9.31589e+06	5.5945e+06	6.29785e+06	7.10785e+06	5.97625e+06	6.83563e+06	7.77262e+06	5.59485e+06	6.17875e+06	6.07044e+06	9.73054e+06	8.58246e+06	9.17311e+06	9.54786e+06	5.50092e+06	8.41517e+06	10	9	9	10	9	10	8
Q03519	Antigen peptide transporter 2	TAP2	724842	662626	648889	573585	776975	603334	1.74221e+06	2.31143e+06	12.61	14.17	30.22	13.34	3.11	16.82	13.78	30.27	569929	685789	732160	678153	722616	545897	634248	974675	565603	749305	794206	787414	570167	522597	717239	629972	607515	483270	2.00541e+06	1.65567e+06	1.56554e+06	2.06197e+06	1.77074e+06	3.1016e+06	5	2	5	5	5	5	4
P41208	Centrin-2	CETN2	1.27781e+06	1.33607e+06	1.25187e+06	1.23569e+06	1.27844e+06	1.45674e+06	697471	713912	5.32	2.32	11.54	6.65	8.83	8.19	18.9	39.45	1.38191e+06	1.37217e+06	1.25412e+06	1.27752e+06	1.22026e+06	1.25783e+06	1.12099e+06	1.41359e+06	1.29886e+06	1.16512e+06	1.39091e+06	1.27929e+06	1.46472e+06	1.57186e+06	1.33364e+06	1.16571e+06	1.49627e+06	1.04511e+06	673303	750916	668192	585582	519258	1.03689e+06	7	6	6	7	4	6	5
Q9NRZ9	Lymphoid-specific helicase	HELLS	227331			157966	0	0	589227	598595			8.66	11.05			22.24	20.87							245901	229397	206694							166179	119457	188263	571001	535163	661517	588008	479299	728479							2
Q9H0E3	Histone deacetylase complex subunit SAP130	SAP130	739549	535535	516686	648096	714068	566873	1.1346e+06	1.0134e+06	18.44	14.51	24.7	10.51	23.94	20.26	15.57	11.56	423498	609841	573267	437406	526204	586449	603469	668031	947147	527634	751148	863423	442922	588044	669652	693819	718074	532394	1.20559e+06	1.20125e+06	996961	1.11849e+06	1.03459e+06	887103	2	2	2	2	2	2	2
P61204	ADP-ribosylation factor 3	ARF3	1.00111e+07	9.09912e+06	9.37505e+06	7.09911e+06	7.58432e+06	8.35645e+06	1.26803e+07	1.40827e+07	5.36	5.72	15.42	6.02	9.8	5.76	11.58	39.78	8.57809e+06	9.17541e+06	9.54387e+06	9.92079e+06	9.35576e+06	8.84862e+06	9.0388e+06	9.20328e+06	1.17912e+07	7.74223e+06	6.77457e+06	8.23615e+06	7.84508e+06	8.42326e+06	8.80101e+06	6.49934e+06	6.76202e+06	8.03597e+06	1.26652e+07	1.19242e+07	1.34515e+07	1.1554e+07	1.01911e+07	2.05031e+07	15	14	15	14	14	14	14
Q9BZE4	Nucleolar GTP-binding protein 1	GTPBP4	6.47066e+07	5.64059e+07	4.62168e+07	6.25793e+07	6.6372e+07	5.73193e+07	7.30415e+07	6.83747e+07	11.64	1.27	6.2	13.19	9.4	13.53	1.02	14.09	5.92318e+07	4.88993e+07	6.10867e+07	4.64168e+07	4.55541e+07	4.66796e+07	6.84227e+07	6.52416e+07	6.04556e+07	6.81246e+07	5.94472e+07	7.15441e+07	5.60098e+07	5.03016e+07	6.56467e+07	6.29363e+07	6.18408e+07	6.29607e+07	7.62966e+07	6.22005e+07	8.06273e+07	6.8636e+07	5.86124e+07	7.78758e+07	48	47	50	47	44	45	47
P51911	Calponin-1	CNN1	94741	105334	110839	105077	159405	130693	1.082e+06	1.33043e+06	48.01	14.89	38.45	18.88	35.93	29.23	18.49	35.78	109115	52983.3	153904	109180	95231.7	128106	135595	82991.5	65636.5	140927	113650	223637	151729	86595.4	153755	87866.2	126146	101219	858628	1.12805e+06	1.25934e+06	1.07215e+06	1.03934e+06	1.87981e+06	1	1	1	1	1	1	1
Q96DI7	U5 small nuclear ribonucleoprotein 40 kDa protein	SNRNP40	1.98238e+07	1.81359e+07	1.11946e+07	1.87924e+07	2.12291e+07	1.33228e+07	2.60218e+07	2.20145e+07	7.44	2.43	14.1	8.34	8.47	17.47	0.63	9.34	1.94408e+07	1.82193e+07	1.67478e+07	1.13973e+07	1.08857e+07	1.13008e+07	1.67044e+07	2.06666e+07	2.21004e+07	2.26529e+07	1.92089e+07	2.18255e+07	1.47324e+07	1.0637e+07	1.45989e+07	1.86777e+07	1.87857e+07	1.89139e+07	2.74378e+07	2.35227e+07	2.71048e+07	2.28857e+07	1.96662e+07	2.34915e+07	21	21	21	19	18	20	21
Q99459	Cell division cycle 5-like protein	CDC5L	4.14116e+07	3.65411e+07	2.42077e+07	4.29159e+07	3.89049e+07	2.70214e+07	6.10723e+07	5.37934e+07	5.25	7.5	7.43	9.86	4.71	5.45	3.26	12.6	3.81098e+07	3.71122e+07	3.44013e+07	2.45541e+07	2.5826e+07	2.22429e+07	4.22825e+07	4.39579e+07	3.79944e+07	3.85457e+07	4.08908e+07	3.72781e+07	2.861e+07	2.67497e+07	2.57045e+07	4.43672e+07	4.28012e+07	4.15792e+07	6.11608e+07	5.50061e+07	6.70499e+07	5.01515e+07	4.9612e+07	6.16168e+07	54	51	53	49	45	46	53
P43487	Ran-specific GTPase-activating protein	RANBP1	1.01655e+06	1.06979e+06	1.09093e+06	719174	737819	943676	1.66722e+06	2.58543e+06	12.17	8.69	17.06	7.74	55.43	17.84	27.55	72.08	1.0568e+06	1.20594e+06	946618	1.05069e+06	1.19924e+06	1.02287e+06	991110	857253	1.20127e+06	863980	1.06888e+06	280596	951759	1.10787e+06	771404	747054	508579	901890	1.77267e+06	1.52341e+06	1.70559e+06	1.61268e+06	1.40964e+06	4.73396e+06	3	3	2	3	3	2	3
Q96TC7	Regulator of microtubule dynamics protein 3	RMDN3	63906.7	43237.1	67488.5	0	61400.2	143151	340508	402274	46.97	11.84	21.87	24.95	17.16	16.33		41.42	66635.3	32916.5	30159.5	67728.5	59383.8	75353.1	51380.7	78982.2	61357.2	65795.7	49377.8	69027.2	117504	148690	163260				414455	247695	359373	322286	290733	593803	1	1		1	1		1
O60784	Target of Myb protein 1	TOM1	71209.6	126760	189730	91887.1	172346	152456	420534	447646	40.39	6.41	73.69	31.28	49.81	51.85	35.68	65.96	70737.1	138415	171128	175845	198452	194894	41259.5	40565.9	131804	137247	109620	270171	100014	113969	243384	79478.6	67119.1	129064	364625	326182	570794	280426	273941	788572	3	3	3	3	2	4	1
Q7Z2T5	TRMT1-like protein	TRMT1L	207605	228612	297319	239594	303677	305509	1.53042e+06	1.71914e+06	19.99	32.94	14.48	9.26	26.56	2.93	11.88	21.59	187846	219977	278014	387472	193124	311361	193057	242179	187577	271777	243859	395395	309690	295238	311599	217941	229006	271835	1.37055e+06	1.58005e+06	1.64066e+06	1.60399e+06	1.41927e+06	2.13417e+06	3	2	2	3	3	1	3
P09486	SPARC	SPARC	360381	237473	202674	200926	210786	160509	436931	520207	30.4	25.9	23.42	20.79	32.61	37.98	41.09	59.56	213385	180398	318637	208824	147371	251828	280715	351593	448834	192521	153029	286807	122004	128726	230798	214339	112474	275966	437477	345816	527501	442419	256690	861512	2	2	2	2	2	2	2
P62891	60S ribosomal protein L39	RPL39	9.95358e+06	9.39104e+06	8.78275e+06	9.24076e+06	1.0447e+07	1.10117e+07	1.82141e+07	1.69653e+07	22.68	18.43	26.76	7	16.39	22.89	21.76	14.69	9.91211e+06	7.04935e+06	1.12117e+07	9.71766e+06	6.9137e+06	9.7169e+06	9.94619e+06	7.29342e+06	1.26211e+07	1.09703e+07	8.53408e+06	1.18366e+07	1.21346e+07	8.12525e+06	1.27752e+07	9.45218e+06	7.13284e+06	1.11373e+07	1.91897e+07	1.67706e+07	1.8682e+07	1.9825e+07	1.5263e+07	1.58079e+07	4	4	4	4	4	4	4
P13674	Prolyl 4-hydroxylase subunit alpha-1	P4HA1	2.76786e+06	2.45199e+06	2.26473e+06	1.32151e+06	2.38076e+06	2.19309e+06	2.98238e+06	4.51201e+06	21.24	10.23	9	1	31.74	18.78	2.28	30.39	1.90097e+06	2.93603e+06	2.51898e+06	2.00863e+06	2.32549e+06	2.46008e+06	3.04132e+06	2.55371e+06	2.70854e+06	1.744e+06	2.18264e+06	3.21565e+06	1.79639e+06	2.16432e+06	2.61855e+06	1.29857e+06	1.3103e+06	1.35568e+06	2.97547e+06	2.95666e+06	3.01501e+06	4.27744e+06	3.27314e+06	5.98546e+06	11	12	13	11	10	11	11
Q8IWE4	DCN1-like protein 3	DCUN1D3	31985.4		113802	176476	183661	119325	439451	403038		23	61.28	2.6	28.22	21.04	7.41	49.74				122094	134820	84490.7	30863.2	12970.6	52122.2	128929	190082	231973	141814	92231.2	123930	163644	189787	175996	438387	428590	451376	321417	256245	631452				1	1	1
Q9H147	Deoxynucleotidyltransferase terminal-interacting protein 1	DNTTIP1	331966	203628	95453.5	257748	408281	333894	1.18086e+06	976422	51.05	5.36	20.99	35.79	32.25	37.37	1.95	35.46	121582	168780	320522	98132	89552.6	98675.8	261219	334179	400500	420745	270814	533284	408204	189822	403655	256786	253271	263187	1.11362e+06	795855	1.6331e+06	713357	847194	1.36872e+06	2	2	2	2	2	1	4
Q15393	Splicing factor 3B subunit 3	SF3B3	1.34655e+08	1.06116e+08	7.41633e+07	1.32607e+08	1.22911e+08	8.00623e+07	1.18365e+08	1.04001e+08	4.33	4.69	7.56	9.21	1.76	11.7	4.93	7.51	1.11404e+08	1.03119e+08	1.03824e+08	7.25661e+07	7.81569e+07	7.17669e+07	1.30446e+08	1.46264e+08	1.27255e+08	1.2295e+08	1.25057e+08	1.20728e+08	8.83456e+07	6.99011e+07	8.19402e+07	1.29812e+08	1.27932e+08	1.40077e+08	1.18464e+08	1.07409e+08	1.29221e+08	9.95272e+07	9.94566e+07	1.13019e+08	62	63	62	63	62	61	62
Q13636	Ras-related protein Rab-31	RAB31	75173.4	68159.7	69443.5	48370.5	169868	162685	250732	278551	16.79	20.61	24.8	9.45	4.79	10.65	3.71	3.36	71912.1	55308.7	77258.3	60276.2	62118	85936.3	55135.5	91996	78388.6	162872	167942	178791	163311	179691	145053	46593.7	48331.3	50186.7	224491	270597	257108	268946	279085	287621	1	1	1	1	1	1	1
P21964	Catechol O-methyltransferase	COMT	296349	279749	256461	236886	201583	327966	708172	825014	47.57	6.11	47.11	24.04	23.1	45.17	16.37	20.42	174547	429351	235348	248739	274485	246160	170504	272000	446544	150209	241024	213516	162281	447613	374004	247429	193928	269302	892305	556387	675824	871239	638219	965583	2	2	1	2	2	2	1
Q8IWR0	Zinc finger CCCH domain-containing protein 7A	ZC3H7A	50966.3	28622.7	46086.2	48724	102539	27376.3	639298	1.0559e+06	20.39	13.63	23.28	8.36	48.94	12.72	10.68	35.06	23118.1	28008.9	34741.2	38928.1	48660.5	50670.1	39723.2	49804.4	63371.3	61830.1	87185	158602	26521.7	31205	24402.3	54551.6	44533.8	47086.7	617880	700144	599871	800411	886884	1.4804e+06	1	1	1	1	1	2	2
O75477	Erlin-1	ERLIN1	1.57473e+06	1.80078e+06	1.54247e+06	1.12622e+06	1.63855e+06	2.14314e+06	2.84296e+06	3.93159e+06	19.97	7.6	18.75	8.14	18.53	2.34	6.25	8.41	1.73055e+06	1.48138e+06	2.19041e+06	1.62942e+06	1.40921e+06	1.58878e+06	1.23507e+06	1.71973e+06	1.76941e+06	1.86444e+06	1.29348e+06	1.75774e+06	2.14267e+06	2.09325e+06	2.19351e+06	1.06267e+06	1.11418e+06	1.20182e+06	2.73884e+06	2.68193e+06	3.1081e+06	3.9005e+06	3.61778e+06	4.27649e+06	9	9	10	8	6	9	6
Q9Y3Z3	Deoxynucleoside triphosphate triphosphohydrolase SAMHD1	SAMHD1	202261	120608	153678	152271	264610	199715	1.66997e+06	2.17408e+06	20.34	22.61	22.52	14.87	24.05	5.73	9.4	25.65	100784	148040	113001	150603	189864	120567	217493	238236	151056	191159	299274	303397	186712	208257	204176	165908	137364	153542	1.92145e+06	1.42478e+06	1.66367e+06	2.07978e+06	1.66962e+06	2.77283e+06	2	3	3	2	2	2	1
P49792	E3 SUMO-protein ligase RanBP2	RANBP2	3.77579e+07	2.70946e+07	2.35306e+07	4.01927e+07	3.24692e+07	2.28126e+07	1.02282e+08	9.41974e+07	10.58	23.24	21.12	11.83	14.96	10.15	5.41	14.8	3.0388e+07	2.5734e+07	2.51619e+07	2.1293e+07	2.97618e+07	1.95369e+07	4.00486e+07	4.43382e+07	2.8887e+07	3.0397e+07	3.80207e+07	2.89899e+07	2.33139e+07	2.02865e+07	2.48374e+07	4.2317e+07	4.02895e+07	3.79714e+07	1.0138e+08	9.06566e+07	1.14811e+08	9.02635e+07	8.26443e+07	1.09684e+08	87	87	81	78	81	77	91
O75940	Survival of motor neuron-related-splicing factor 30	SMNDC1	2.95353e+06	3.13684e+06	1.999e+06	3.07981e+06	2.94502e+06	1.99975e+06	3.75633e+06	3.12436e+06	16.04	15.29	11.88	11.62	11.7	9.65	9.2	34.86	3.44651e+06	3.40765e+06	2.55637e+06	1.90427e+06	2.34084e+06	1.75187e+06	2.69275e+06	2.8153e+06	3.35255e+06	2.74395e+06	3.34297e+06	2.74816e+06	2.08549e+06	2.13493e+06	1.77882e+06	3.21694e+06	2.75415e+06	3.26835e+06	3.35728e+06	3.68928e+06	4.22242e+06	2.47516e+06	2.51622e+06	4.38171e+06	5	5	5	5	5	5	5
Q8IXM6	Nurim	NRM	9.56864e+06	7.60501e+06	8.16387e+06	8.2958e+06	7.31077e+06	8.8774e+06	4.3847e+06	4.40591e+06	8.45	8.36	19.78	15.86	13.07	17.46	20.89	15.28	7.61593e+06	6.95672e+06	8.24236e+06	8.95172e+06	7.79517e+06	7.74473e+06	1.17163e+07	8.84424e+06	8.14534e+06	8.4105e+06	6.68311e+06	6.83869e+06	8.88003e+06	7.326e+06	1.04262e+07	8.45827e+06	6.4876e+06	9.94153e+06	5.13053e+06	3.75441e+06	4.26917e+06	5.1254e+06	3.79149e+06	4.30085e+06	9	9	9	9	9	9	9
Q9NV31	U3 small nucleolar ribonucleoprotein protein IMP3	IMP3	8.89098e+06	9.19574e+06	8.70075e+06	8.76639e+06	1.07411e+07	1.08925e+07	6.68558e+06	6.40966e+06	7.14	2.03	8.81	8.54	11.28	6.55	7.3	7	9.41633e+06	8.45748e+06	9.71342e+06	8.5192e+06	8.71036e+06	8.87269e+06	8.43312e+06	9.79556e+06	8.44426e+06	1.2054e+07	1.0502e+07	9.66722e+06	1.13339e+07	1.00687e+07	1.12748e+07	8.50797e+06	8.29586e+06	9.49534e+06	6.37138e+06	7.34497e+06	6.3404e+06	6.37003e+06	6.87686e+06	5.98209e+06	13	13	13	13	12	13	13
P12110	Collagen alpha-2(VI) chain	COL6A2	1.84106e+08	1.54113e+08	1.36015e+08	1.58685e+08	1.79997e+08	1.76556e+08	3.08381e+08	3.18871e+08	8.91	8.58	2.67	10.29	5.46	4.13	18.17	3.17	1.69599e+08	1.43418e+08	1.49321e+08	1.47086e+08	1.37126e+08	1.23834e+08	1.88694e+08	1.84696e+08	1.78926e+08	1.77869e+08	1.71414e+08	1.90707e+08	1.82021e+08	1.68282e+08	1.79366e+08	1.88967e+08	1.55535e+08	1.31554e+08	3.27247e+08	2.71728e+08	3.26168e+08	3.0769e+08	3.27398e+08	3.21525e+08	50	49	47	48	46	47	49
O75165	DnaJ homolog subfamily C member 13	DNAJC13	225550	100736	199386	151841	194757	95680.3	984633	1.57608e+06	11.54	5.7	9.88	2.22	11.05	20.03	13.65	39.5	110155	87748.3	104305	198524	211167	188467	206069	249857	220726	181584	183089	219597	75185.4	98691.5	113164	148898	173887	132739	971994	972083	1.00982e+06	1.13973e+06	1.29951e+06	2.28901e+06	3	2	3	5	4	6	5
Q15542	Transcription initiation factor TFIID subunit 5	TAF5	285224	243018	123208	90879.9	386687	189947	1.14446e+06	998654	22.89	14.73	19.21	7.08	18.35	6.45	39.88	13.26	212469	307218	209367	102284	134702	132638	262220	245688	347763	310816	397878	451369	180704	185294	203844	49132.2	109280	114227	1.17606e+06	1.05235e+06	1.20496e+06	923428	920992	1.15154e+06	3	3	1	2	2		1
Q14974	Importin subunit beta-1	KPNB1	5.36309e+07	3.94142e+07	6.32026e+07	4.97344e+07	4.81947e+07	4.26032e+07	8.46996e+07	8.56787e+07	4.58	64.73	11.22	3.74	8.11	15.35	3.66	10.87	4.07791e+07	3.73676e+07	4.00957e+07	4.06768e+07	1.10427e+08	3.85044e+07	5.324e+07	5.98321e+07	4.78207e+07	4.98913e+07	5.09667e+07	4.37262e+07	4.55206e+07	3.51143e+07	4.71748e+07	5.15972e+07	4.79565e+07	4.96496e+07	8.79758e+07	8.16597e+07	8.44631e+07	8.8327e+07	7.5328e+07	9.33811e+07	37	37	37	39	38	37	37
Q9Y224	RNA transcription, translation and transport factor protein	RTRAF	282295	411476	363589	220969	443574	511610	2.43639e+06	2.00869e+06	24.47	28.64	22.91	24.01	37.65	17.32	38.79	34.45	472459	466716	295253	464312	370085	256371	213484	291553	341848	306490	394636	629597	603635	426895	504301	314819	201235	146853	3.06139e+06	2.34576e+06	1.90202e+06	2.45813e+06	1.21178e+06	2.35618e+06	5	7	6	6	4	4	4
P19367	Hexokinase-1	HK1	859646	642836	650793	707029	832640	803959	1.48971e+06	1.3076e+06	5.38	20.74	12.3	15.51	14.44	13.2	5.58	31.21	630300	681921	616288	710922	745276	496182	793817	981627	803493	726263	808544	963114	686973	894100	830803	694329	751262	675496	1.71635e+06	1.49837e+06	1.2544e+06	1.70988e+06	893852	1.31906e+06	7	5	7	7	5	7	5
P50991	T-complex protein 1 subunit delta	CCT4	5.51316e+06	6.50172e+06	6.15339e+06	5.02841e+06	6.70088e+06	7.33929e+06	1.38788e+07	1.69357e+07	5.05	13.88	11.22	3.12	16.1	15.26	17.52	24.43	6.16933e+06	6.50991e+06	6.82592e+06	5.34782e+06	7.04844e+06	6.06391e+06	5.94537e+06	5.7896e+06	4.80451e+06	5.63258e+06	6.67971e+06	7.79035e+06	6.07115e+06	8.19384e+06	7.75289e+06	4.90403e+06	5.96491e+06	4.21628e+06	1.43343e+07	1.34735e+07	1.38286e+07	1.71573e+07	1.26918e+07	2.0958e+07	15	13	16	14	13	13	12
Q15648	Mediator of RNA polymerase II transcription subunit 1	MED1	374313	505743	531062	400893	638771	632589	2.52394e+06	2.1411e+06	22.14	2.5	18.08	8.68	35.4	29.98	4.08	10.51	385909	607694	523627	522044	524829	546314	351886	320708	450345	467451	553780	895081	500073	547893	849801	415671	403690	383318	2.6306e+06	2.27191e+06	2.6693e+06	2.02044e+06	2.00222e+06	2.40063e+06	5	5	5	5	5	5	3
Q8TDZ2	[F-actin]-monooxygenase MICAL1	MICAL1	34953.5	32637.8	127574	53637.6	24615.2	31358.6	298984	949832	49.18	32.28	10.8	45.16	32.94	65.1	17.17	62.6	26005.3	20964.9	50943.2	80937.9	142837	158947	39217.8	33603	32039.8	15342.3	28129.7	30373.5	26345.5	13917	53813.4	46091.3	50920.9	63900.8	449568	188752	258633	438777	808312	1602407		1	1	3	1	2	1
P33240	Cleavage stimulation factor subunit 2	CSTF2	3.86775e+06	1.89577e+06	1.27392e+06	3.16217e+06	3.12962e+06	1.68263e+06	1.01749e+07	9.13141e+06	25.03	14.7	20.58	2.17	26.24	34.33	11.52	15.14	1.73963e+06	2.42874e+06	1.51894e+06	1.10145e+06	1.47304e+06	1.24726e+06	3.1481e+06	4.72282e+06	3.73234e+06	2.19314e+06	3.46931e+06	3.72641e+06	1.35813e+06	1.34021e+06	2.34956e+06	3.5808e+06	2.91781e+06	2.98791e+06	1.00349e+07	1.00609e+07	1.04288e+07	8.9577e+06	7.84391e+06	1.05926e+07	10	10	10	7	8	7	8
Q6PL18	ATPase family AAA domain-containing protein 2	ATAD2	1.25018e+07	6.91969e+06	6.95741e+06	1.31473e+07	8.54576e+06	7.68682e+06	3.66868e+06	4.39559e+06	13.32	12.79	13.77	12.63	1.6	14.43	2.94	15.19	7.47161e+06	5.85545e+06	7.432e+06	6.74223e+06	7.93479e+06	6.1952e+06	1.40983e+07	1.27298e+07	1.06774e+07	8.5415e+06	8.41094e+06	8.68484e+06	7.85497e+06	6.50353e+06	8.70197e+06	1.35064e+07	1.27372e+07	1.31984e+07	3.51347e+06	3.30278e+06	4.18979e+06	4.3344e+06	3.76065e+06	5.09171e+06	33	32	33	30	32	30	36
P35998	26S proteasome regulatory subunit 7	PSMC2	2.79522e+06	2.97426e+06	1.97876e+06	2.2888e+06	2.4945e+06	2.11633e+06	1.32929e+07	1.22839e+07	15.21	6.03	19.6	17.08	34.88	20.08	1.95	27.13	2.45804e+06	3.30071e+06	3.16402e+06	2.02803e+06	2.06555e+06	1.8427e+06	2.66103e+06	2.32694e+06	3.39769e+06	1.608e+06	2.52814e+06	3.34735e+06	1.64223e+06	2.24394e+06	2.46283e+06	2.32851e+06	2.29737e+06	2.24051e+06	1.48442e+07	1.06873e+07	1.43472e+07	1.17506e+07	9.24966e+06	1.58516e+07	15	17	18	15	12	12	15
P12236	ADP/ATP translocase 3	SLC25A6	6.17492e+06	4.97957e+06	5.99992e+06	4.71688e+06	6.80372e+06	7.11594e+06	7.43443e+06	6.86709e+06	9.99	7.21	13.44	20.68	10.09	7.63	11.04	13.82	5.53505e+06	4.5746e+06	4.82905e+06	6.14243e+06	6.34299e+06	5.51433e+06	6.81039e+06	6.47799e+06	5.23636e+06	6.14065e+06	6.75903e+06	7.51149e+06	7.20393e+06	6.53459e+06	7.6093e+06	5.03878e+06	4.99572e+06	4.11613e+06	9.14244e+06	6.1625e+06	6.99834e+06	7.82209e+06	5.92424e+06	6.85494e+06	4	4	4	4	4	4	4
P29373	Cellular retinoic acid-binding protein 2	CRABP2	731781	857458	1.08215e+06	765854	643228	663221	819449	1.00077e+06	21.74	20.89	19.09	7.63	21.02	9.25	29.62	20.78	732243	768405	1.07173e+06	1.34283e+06	964227	939383	650973	651296	893075	537459	596629	795597	601777	663449	724439	523643	973251	800669	817181	758058	883107	853118	910565	1.23863e+06	3	3	3	3	3	3	2
Q9H0A0	RNA cytidine acetyltransferase	NAT10	4.46374e+07	4.2323e+07	3.01137e+07	3.9718e+07	4.67011e+07	2.80954e+07	5.99156e+07	5.3364e+07	11.22	3.95	2.98	14.89	9.56	19.16	8.97	16.57	4.4401e+07	3.68896e+07	4.56786e+07	3.09381e+07	2.87491e+07	3.06538e+07	4.44907e+07	4.60352e+07	4.33863e+07	5.02768e+07	4.16978e+07	4.81288e+07	3.13866e+07	2.18844e+07	3.10152e+07	3.88824e+07	3.66472e+07	4.36244e+07	5.84122e+07	5.18406e+07	6.9494e+07	5.13785e+07	4.5683e+07	6.30307e+07	54	56	56	54	49	52	51
Q04837	Single-stranded DNA-binding protein, mitochondrial	SSBP1	7.45789e+06	8.02459e+06	5.72074e+06	6.39539e+06	7.38324e+06	6.96248e+06	6.66614e+06	7.01858e+06	12.01	4.07	24.26	12.01	16.42	15.94	11.43	4.19	7.05629e+06	8.03438e+06	8.98311e+06	5.81041e+06	5.45658e+06	5.89522e+06	5.87651e+06	7.06612e+06	9.43104e+06	6.57129e+06	6.80144e+06	8.77699e+06	5.68682e+06	7.49261e+06	7.70802e+06	5.64159e+06	6.44278e+06	7.10179e+06	6.30699e+06	7.5832e+06	6.10822e+06	6.83805e+06	7.35821e+06	6.85948e+06	8	8	6	7	7	7	6
P18887	DNA repair protein XRCC1	XRCC1	192672	1.17914e+06	750732	75438.5	896739	1.25204e+06	593439	853774	18.57	1.96	52.71	12.53	25.46	21.85	13.26	17.24	928625	1.334e+06	1.27479e+06	761780	734028	756389	137441	130701	309875	678143	878428	1.13364e+06	976337	1.25637e+06	1.5234e+06	86990.9	69771.3	69553.4	508243	645293	626779	802247	739303	1.01977e+06	5	5	4	5	5	3	2
O95747	Serine/threonine-protein kinaseR1	OXSR1	137992	222997	215834	160772	235047	192732	776262	1.38217e+06	15.92	7.27	23.29	17.19	9.96	17.29	23.43	64.92	182129	246257	240606	220625	228568	198311	165301	146097	102579	211917	258750	234473	231183	174521	172492	177689	117615	187013	817654	627000	884133	843774	884749	2.41798e+06	2	2	2	2	3	3	2
Q15651	High mobility group nucleosome-binding domain-containing protein 3	HMGN3	6.23943e+06	6.19708e+06	6.46055e+06	4.76443e+06	1.18438e+07	1.32326e+07	9.11855e+06	1.03494e+07	24.23	27.16	12.67	41.43	1.53	16.37	27.88	64.9	5.29301e+06	7.93018e+06	5.36804e+06	8.46611e+06	5.20628e+06	5.70926e+06	5.86569e+06	7.14783e+06	5.70477e+06	1.16374e+07	1.19177e+07	1.19763e+07	1.48102e+07	1.41254e+07	1.07623e+07	4.53624e+06	6.19192e+06	3.56513e+06	1.05746e+07	1.19518e+07	4.82924e+06	1.33045e+07	1.50816e+07	2.66208e+06	3	3	2	3	2	3	2
Q9H6R4	Nucleolar protein 6	NOL6	2.30206e+07	1.45045e+07	1.08674e+07	2.39602e+07	1.57954e+07	1.2182e+07	3.58428e+07	3.35448e+07	8.06	9.56	6.36	7.47	9.96	6.89	9.1	8.04	1.48834e+07	1.31924e+07	1.54377e+07	1.10045e+07	1.18306e+07	9.76717e+06	2.37587e+07	2.39689e+07	2.13342e+07	1.62505e+07	1.70908e+07	1.4045e+07	1.24006e+07	1.12552e+07	1.28903e+07	2.42093e+07	2.1666e+07	2.60053e+07	3.53096e+07	3.34732e+07	3.87454e+07	3.28253e+07	3.12819e+07	3.65272e+07	39	37	39	34	33	33	37
Q8NDT2	Putative RNA-binding protein 15B	RBM15B	219403	522723	366995	355631	396029	611656	3.04922e+06	2.19098e+06	22.33	9.61	32.14	23.86	25.75	18.1	17.28	7.46	406055	639552	522561	407697	345998	347291	154464	209343	294402	312667	365712	509708	650192	486807	697970	423850	304560	338484	3.8715e+06	2.48839e+06	2.78777e+06	2.04982e+06	2.15308e+06	2.37004e+06	6	6	4	7	3	6	3
Q9P2Q2	FERM domain-containing protein 4A	FRMD4A	320513	311551	240729	332205	364128	303018	314940	411779	16.07	5.25	10.19	13.1	11.48	5.85	20.46	23.92	344231	253915	336506	254125	229043	239017	331105	283859	346574	337233	342870	412281	310277	315970	282809	268738	323950	403927	357601	311950	275270	304762	498631	431944	4	3	3	3	2	2	3
P09382	Galectin-1	LGALS1	9.18194e+07	8.50132e+07	5.84016e+07	5.36452e+07	1.39838e+08	1.11538e+08	8.17266e+07	9.064e+07	14.67	40.76	76.86	5.32	64.13	32.57	25.39	36.97	7.12665e+07	8.81745e+07	9.55987e+07	6.49516e+07	3.20086e+07	7.82446e+07	4.7393e+07	5.48726e+07	1.73193e+08	8.5919e+07	9.02412e+07	2.43353e+08	8.75341e+07	9.37489e+07	1.53332e+08	5.74428e+07	3.85265e+07	6.49663e+07	8.45536e+07	7.67229e+07	8.39033e+07	1.02842e+08	5.27424e+07	1.16335e+08	15	15	15	11	10	11	12
P08670	Vimentin	VIM	7.43376e+10	7.75533e+10	8.08171e+10	7.85014e+10	7.37625e+10	7.35442e+10	5.45972e+10	5.31446e+10	2.46	2.63	1.69	1.22	3.33	2.34	3.15	7.16	7.97373e+10	7.67062e+10	7.62163e+10	7.91489e+10	8.3206e+10	8.00965e+10	7.44646e+10	7.55268e+10	7.30215e+10	7.4144e+10	7.60024e+10	7.11412e+10	7.36538e+10	7.52075e+10	7.17711e+10	7.78442e+10	7.64229e+10	8.12372e+10	5.38827e+10	5.52042e+10	5.47048e+10	5.0187e+10	5.74339e+10	5.18128e+10	172	171	174	173	169	173	174
Q9UJW0	Dynactin subunit 4	DCTN4	105546	152674	86119.4	114568	68045.9	831691	372469	287837	10.01	14.21	22.25	24.77	7.75	145.63	14.45	45.54	163547	159272	135202	75663.6	99584.3	83110.2	124998	79463.4	112178	65697.6	64354.7	74085.5	130604	134183	2.23029e+06	124624	123623	95457.2	447716	400173	269518	239518	187778	436215	2	2	2	1	1	1	2
Q03701	CCAAT/enhancer-binding protein zeta	CEBPZ	1.65107e+07	1.35963e+07	1.07734e+07	1.52787e+07	1.48473e+07	1.09498e+07	2.52423e+07	2.20131e+07	9.12	6.88	14.76	10.73	4.31	13.33	1.44	10.13	1.43648e+07	1.2166e+07	1.42582e+07	1.03203e+07	1.16288e+07	1.0371e+07	1.66801e+07	1.88588e+07	1.3993e+07	1.55144e+07	1.47879e+07	1.42398e+07	1.21581e+07	9.32782e+06	1.13635e+07	1.55056e+07	1.5066e+07	1.52644e+07	2.48338e+07	2.27612e+07	2.81319e+07	2.17021e+07	1.99555e+07	2.43818e+07	32	35	33	32	29	29	34
P09012	U1 small nuclear ribonucleoprotein A	SNRPA	3.34967e+06	3.05195e+06	1.89356e+06	3.27677e+06	2.97318e+06	2.21858e+06	5.99262e+06	5.77525e+06	20.57	9.94	13.49	16.28	11.7	8.38	7.4	22.42	2.74844e+06	3.77368e+06	2.63373e+06	1.77015e+06	2.11031e+06	1.80021e+06	2.99535e+06	3.195e+06	3.85866e+06	2.58658e+06	3.07193e+06	3.26104e+06	2.05815e+06	2.1752e+06	2.42238e+06	3.18169e+06	3.09629e+06	3.55232e+06	6.95849e+06	6.01202e+06	5.00735e+06	7.07382e+06	4.48461e+06	5.76733e+06	5	6	6	6	6	5	5
O95793	Double-stranded RNA-binding protein Staufen homolog 1	STAU1	7.63734e+06	9.39325e+06	8.6766e+06	6.85178e+06	1.04569e+07	9.36635e+06	7.90143e+06	9.35066e+06	3.45	8.37	10.18	11	5.86	10	4.66	22.43	9.7401e+06	9.0986e+06	9.34106e+06	9.1948e+06	8.98881e+06	7.8462e+06	6.75253e+06	7.94855e+06	8.21095e+06	1.02709e+07	9.95915e+06	1.11408e+07	1.02498e+07	8.38371e+06	9.46554e+06	6.84596e+06	7.1736e+06	6.53577e+06	8.42237e+06	6.89782e+06	8.38409e+06	8.69061e+06	7.66229e+06	1.16991e+07	18	19	18	16	18	18	17
Q16658	Fascin	FSCN1	1.33183e+07	1.23553e+07	1.19801e+07	1.06642e+07	1.25195e+07	1.23915e+07	2.27005e+07	2.02609e+07	8.76	4.46	11.2	12.14	24.66	18.77	16.03	26.32	1.16515e+07	1.18126e+07	1.3602e+07	1.17915e+07	1.25826e+07	1.15662e+07	1.43122e+07	1.16033e+07	1.40394e+07	9.52203e+06	1.23459e+07	1.56905e+07	1.04138e+07	1.18059e+07	1.49547e+07	1.24001e+07	8.98209e+06	1.06104e+07	2.32679e+07	1.97057e+07	2.5128e+07	1.97042e+07	1.52278e+07	2.58507e+07	16	16	16	16	16	16	16
P50914	60S ribosomal protein L14	RPL14	4.14732e+07	3.19206e+07	2.61804e+07	3.56885e+07	3.61619e+07	3.74389e+07	1.31774e+08	1.2634e+08	14.24	9.03	10.37	1.51	9.1	13.01	2.37	9.22	3.06373e+07	2.8156e+07	3.69684e+07	2.37469e+07	2.63273e+07	2.84672e+07	3.89225e+07	3.90592e+07	4.64379e+07	3.59487e+07	3.2984e+07	3.9553e+07	3.21597e+07	3.83974e+07	4.17597e+07	3.5023e+07	3.54011e+07	3.66414e+07	1.29474e+08	1.33049e+08	1.328e+08	1.377e+08	1.269e+08	1.14418e+08	13	11	13	16	14	14	15
Q9BW27	Nuclear pore complex protein Nup85	NUP85	1.02089e+07	9.41291e+06	1.01254e+07	9.81218e+06	1.16058e+07	1.05436e+07	1.61849e+07	1.51914e+07	10.64	12.07	13.61	5.55	7.84	12.34	2.21	5.76	1.05676e+07	8.88271e+06	8.78842e+06	9.86645e+06	1.14565e+07	9.05337e+06	9.81323e+06	1.17534e+07	9.06006e+06	1.26338e+07	1.12783e+07	1.09053e+07	1.18681e+07	9.26835e+06	1.04943e+07	9.88737e+06	9.56766e+06	9.98151e+06	1.71013e+07	1.53062e+07	1.61473e+07	1.60472e+07	1.42979e+07	1.52292e+07	22	21	20	23	22	21	18
P07900	Heat shock protein HSP 90-alpha	HSP90AA1	1.72467e+07	2.02146e+07	2.20193e+07	1.33386e+07	2.04402e+07	2.0668e+07	2.59404e+07	3.8996e+07	4.86	9.62	2.9	4.73	14.57	8.83	10.54	66.18	1.91273e+07	2.10382e+07	2.04784e+07	2.18912e+07	2.41989e+07	1.99677e+07	1.66916e+07	1.73886e+07	1.766e+07	1.73422e+07	2.06985e+07	2.32799e+07	1.85801e+07	2.19566e+07	2.14674e+07	1.45813e+07	1.36226e+07	1.18119e+07	2.56785e+07	2.48652e+07	2.72775e+07	2.71486e+07	2.12413e+07	6.8598e+07	22	22	22	22	22	22	21
P02768	Albumin	ALB	2.10293e+07	1.75671e+07	3.30749e+08	2.03434e+07	1.53844e+07	1.59563e+07	1.52346e+07	1.9359e+07	67.6	145.69	33.51	36.61	45.12	33.95	58.73	30.09	1.11973e+07	3.1268e+07	1.02359e+07	3.33319e+07	7.21909e+07	8.86724e+08	2.52225e+07	2.49729e+07	1.28925e+07	1.07363e+07	2.33641e+07	1.20526e+07	1.41383e+07	2.20485e+07	1.16822e+07	1.42072e+07	3.41134e+07	1.27095e+07	1.43895e+07	2.11856e+07	1.01286e+07	2.37067e+07	2.163e+07	1.27404e+07	11	12	10	21	16	22	18
Q9NUI1	Peroxisomal 2,4-dienoyl-CoA reductase	DECR2	852299	1.19349e+06	748253	666830	1.19463e+06	1.46205e+06	4.61023e+06	4.82734e+06	31.64	3.96	38.22	6.91	36.62	21.39	5.06	17.22	829139	1.58318e+06	1.16816e+06	767031	763638	714089	670678	657849	1.22837e+06	746727	1.21629e+06	1.62087e+06	1.11805e+06	1.53873e+06	1.72937e+06	704599	656275	639615	4.27449e+06	4.64825e+06	4.90795e+06	4.39905e+06	4.29743e+06	5.78554e+06	8	8	6	6	6	7	5
Q13885	Tubulin beta-2A chain	TUBB2A	846567	763432	941954	887419	809221	1.02933e+06	3.03045e+06	4.67358e+06	17.13	7.44	13.79	4.97	36.4	39.33	21.36	37.44	629702	769559	891035	921910	884091	1.01986e+06	978644	804004	757052	509545	819828	1.09829e+06	665224	957515	1.46525e+06	828265	1.09952e+06	734474	3.16562e+06	2.8682e+06	3.05752e+06	3.60135e+06	3.7265e+06	6.69288e+06	3	5	4	6	5	3	4
Q96LW7	Caspase recruitment domain-containing protein 19	CARD19	3.88808e+06	3.64462e+06	3.7105e+06	4.63084e+06	4.43957e+06	3.85954e+06	2.45849e+06	1.99773e+06	13.92	5.52	9.16	13.26	21.27	17.44	5.79	21.66	3.11637e+06	3.68952e+06	4.12797e+06	3.47599e+06	3.85295e+06	3.80256e+06	3.71441e+06	4.29773e+06	3.6521e+06	3.71403e+06	4.09733e+06	5.50735e+06	3.57024e+06	3.37931e+06	4.62906e+06	4.90879e+06	4.37428e+06	4.60946e+06	2.48276e+06	2.12115e+06	2.77158e+06	2.16808e+06	1.50585e+06	2.31925e+06	5	5	4	5	5	5	5
P63220	40S ribosomal protein S21	RPS21	565479	551615	513891	386368	857961	894880	4.33708e+06	5.9284e+06	34.26	21.26	34.66	7.93	35.4	27.51	6.01	34.58	365983	743821	545041	436273	466605	638797	463401	441569	791466	566078	835476	1.17233e+06	618316	976371	1.08995e+06	386433	409548	363125	4.7326e+06	4.11034e+06	4.16829e+06	7.63344e+06	3.65402e+06	6.49776e+06	3	3	4	5	4	5	5
Q96EY1	DnaJ homolog subfamily A member 3, mitochondrial	DNAJA3	2.727e+06	2.60118e+06	2.64594e+06	2.37633e+06	3.37656e+06	3.79053e+06	2.66815e+06	2.75567e+06	6.07	8.73	19.23	5.54	9.11	11.85	5.08	21.05	2.42119e+06	2.71602e+06	2.66633e+06	2.9109e+06	2.54e+06	2.48694e+06	2.12197e+06	3.04995e+06	3.00907e+06	3.11629e+06	3.29717e+06	3.71622e+06	3.27613e+06	3.99154e+06	4.10393e+06	2.25971e+06	2.50067e+06	2.36862e+06	2.5938e+06	2.83833e+06	2.57231e+06	2.95586e+06	2.102e+06	3.20916e+06	9	10	9	8	7	9	10
Q1ED39	Lysine-rich nucleolar protein 1	KNOP1	717480	810226	554794	675894	678305	774832	3.36345e+06	2.2974e+06	6.84	14.97	13.55	7.63	3.36	8.23	10.75	20.94	760590	870039	800049	611480	459456	593446	799293	743191	609956	700000	654612	680303	703148	795944	825404	593457	703602	730624	3.24215e+06	3.19004e+06	3.65815e+06	1.98661e+06	2.05416e+06	2.85145e+06	5	4	4	5	4	4	5
P18206	Vinculin	VCL	1.5069e+07	1.39822e+07	1.24936e+07	1.3194e+07	1.40067e+07	1.26088e+07	1.82463e+07	2.00514e+07	19.48	10.4	12.65	1.99	26.21	16.75	6.76	24.27	1.12947e+07	1.67415e+07	1.39105e+07	1.15471e+07	1.39747e+07	1.1959e+07	1.35741e+07	1.44163e+07	1.72165e+07	1.04984e+07	1.36991e+07	1.78225e+07	1.02265e+07	1.42533e+07	1.33465e+07	1.22204e+07	1.33908e+07	1.39708e+07	1.79429e+07	1.81481e+07	1.86479e+07	1.96194e+07	1.54163e+07	2.51186e+07	38	35	37	37	35	37	39
Q9NW64	Pre-mRNA-splicing factor RBM22	RBM22	1.56661e+07	1.35173e+07	5.77207e+06	1.69487e+07	1.42584e+07	8.0783e+06	1.05453e+07	8.91849e+06	9.93	21.17	3.95	11.99	2.91	3.32	9.77	17.11	1.29309e+07	1.25681e+07	1.5053e+07	6.29829e+06	6.64278e+06	4.37513e+06	1.62124e+07	1.57908e+07	1.49951e+07	1.37898e+07	1.45803e+07	1.4405e+07	8.29493e+06	7.77843e+06	8.16154e+06	1.69026e+07	1.53167e+07	1.86267e+07	9.10136e+06	1.14528e+07	1.10819e+07	7.43145e+06	8.84277e+06	1.04812e+07	14	15	14	13	13	12	13
Q9Y324	rRNA-processing protein FCF1 homolog	FCF1	558435	798179	684666	669607	962866	1.06586e+06	782605	870650	11.56	16.35	15.54	11.68	21.43	10.2	5.72	5.72	875767	696136	822634	810528	647132	596339	464661	635904	574741	1.20108e+06	849887	837632	957866	1.17519e+06	1.06454e+06	677762	627886	703173	781923	691516	874377	835592	927673	848685	5	5	5	5	4	5	4
Q14156	Protein EFR3 homolog A	EFR3A	2.0233e+06	949226	981334	1.40689e+06	1.23186e+06	817361	2.49115e+06	2.55137e+06	13.82	7.01	22.25	1.29	11.53	2.11	7.62	8.92	809616	1.0699e+06	968167	1.00063e+06	1.03844e+06	904936	2.01588e+06	2.47709e+06	1.57693e+06	1.17303e+06	1.3939e+06	1.12866e+06	797534	825422	829128	1.53058e+06	1.34993e+06	1.34016e+06	2.46906e+06	2.52803e+06	2.47637e+06	2.60075e+06	2.30312e+06	2.75024e+06	8	7	8	10	8	10	8
Q16531	DNA damage-binding protein 1	DDB1	1.52307e+07	1.48882e+07	1.37508e+07	1.4408e+07	1.69768e+07	1.53492e+07	1.66181e+07	1.6739e+07	3.44	6.14	2.54	7.44	4.86	4.41	2.93	15.08	1.43003e+07	1.51207e+07	1.52437e+07	1.28337e+07	1.39245e+07	1.44941e+07	1.54603e+07	1.5447e+07	1.47848e+07	1.66796e+07	1.63422e+07	1.79087e+07	1.48801e+07	1.50432e+07	1.61244e+07	1.39897e+07	1.44007e+07	1.48338e+07	1.62598e+07	1.56008e+07	1.79937e+07	1.66902e+07	1.42399e+07	1.92871e+07	33	34	35	32	33	34	33
Q9UJV9	Probable ATP-dependent RNA helicase DDX41	DDX41	1.2796e+06	1.72881e+06	914600	1.50599e+06	1.64065e+06	1.30366e+06	2.03199e+06	2.01209e+06	8.93	11.45	16.87	7.67	10.62	5.76	11.54	10.5	1.55737e+06	1.85676e+06	1.7723e+06	793784	980137	969880	1.04222e+06	1.33256e+06	1.46404e+06	1.44426e+06	1.77691e+06	1.70078e+06	1.25309e+06	1.26793e+06	1.38996e+06	1.35297e+06	1.47015e+06	1.69486e+06	2.19615e+06	2.0136e+06	1.88622e+06	1.85309e+06	1.93139e+06	2.25179e+06	8	8	7	6	6	6	6
Q8WXI9	Transcriptional repressor p66-beta	GATAD2B	1.71838e+06	1.6395e+06	1.61349e+06	1.55611e+06	2.34716e+06	2.08204e+06	3.7804e+06	3.37135e+06	16.23	7.57	14.03	4.9	23.89	21.35	9.83	6.25	1.36266e+06	1.89332e+06	1.66253e+06	1.5435e+06	1.54238e+06	1.7546e+06	1.48697e+06	1.69994e+06	1.96822e+06	1.72824e+06	2.49187e+06	2.82138e+06	1.67813e+06	2.0097e+06	2.55829e+06	1.68314e+06	1.3864e+06	1.59879e+06	3.63709e+06	3.71441e+06	3.98969e+06	3.13913e+06	3.55064e+06	3.42427e+06	6	6	6	7	6	6	6
P31946	14-3-3 protein beta/alpha	YWHAB	1.56815e+07	1.60926e+07	1.78106e+07	1.34634e+07	1.54299e+07	1.70364e+07	2.18738e+07	2.03794e+07	9.37	4.3	4.5	4.68	15.71	11.09	10.01	17.74	1.51355e+07	1.78316e+07	1.53108e+07	1.86954e+07	1.73667e+07	1.73697e+07	1.58328e+07	1.49129e+07	1.6299e+07	1.26411e+07	1.70387e+07	1.66098e+07	1.49685e+07	1.86709e+07	1.74697e+07	1.45113e+07	1.39366e+07	1.19424e+07	2.2441e+07	2.06929e+07	2.24876e+07	2.16793e+07	1.62931e+07	2.31659e+07	12	12	12	12	12	12	14
P56192	Methionine--tRNA ligase, cytoplasmic	MARS1	567795	639041	623258	336606	1.02256e+06	867440	3.4453e+06	5.07268e+06	10.6	4.25	17.94	13.18	31.56	28.86	15.12	62.55	561738	687845	667541	625451	648584	595739	459734	581651	661999	788825	888062	1.39079e+06	658447	798998	1.14488e+06	335650	286208	387960	3.42406e+06	3.00229e+06	3.90954e+06	3.40338e+06	3.08286e+06	8.7318e+06	6	7	7	5	6	4	6
Q9Y6J0	Calcineurin-binding protein cabin-1	CABIN1	212282	257827	185807	388302	276900	183223	277107	230183	18.02	26.52	11.38	10.21	11.13	11.64	14.2	6.53	292266	276232	204983	133181	230833	193408	226795	225653	184398	252692	311597	266411	195588	158599	195483	332430	442698	389779	262637	258970	309713	237459	212910	240181	4	3	3	2	2	2	2
Q96ST3	Paired amphipathic helix protein Sin3a	SIN3A	1.54345e+06	1.38489e+06	1.06386e+06	1.24923e+06	1.69101e+06	1.43154e+06	3.9338e+06	3.41834e+06	19.04	5.16	27.13	19.65	37.59	30.63	15.28	18.48	1.08783e+06	1.59156e+06	1.47526e+06	1.08171e+06	1.00227e+06	1.10759e+06	1.31497e+06	1.28872e+06	2.02665e+06	1.19618e+06	1.46892e+06	2.40792e+06	975286	1.46961e+06	1.84973e+06	1.18421e+06	1.09931e+06	1.46416e+06	3.60678e+06	3.37788e+06	4.81675e+06	3.33653e+06	2.83138e+06	4.08711e+06	10	10	10	8	10	10	9
Q460N5	Protein mono-ADP-ribosyltransferase PARP14	PARP14	454099	78496.7	208732	123156	251406	49861.9	1.59411e+06	2.46259e+06	6.9	24.58	11.18	16.7	30.19	7.97	4.59	22.48	80648.1	82506.4	72335.5	219617	253713	152865	509396	443364	409538	165564	279089	309566	50262	45701.5	53622.1	119559	129667	120243	1.46773e+06	1.41469e+06	1.89992e+06	2.07519e+06	2.21607e+06	3.09651e+06	1	1	2	2	1	3	4
P52565	Rho GDP-dissociation inhibitor 1	ARHGDIA	4.83537e+06	5.35159e+06	5.67647e+06	3.92419e+06	4.31222e+06	4.36205e+06	4.25084e+06	4.78645e+06	11.75	2.65	10.29	10.62	5.59	16.47	9.98	33.87	6.01719e+06	4.767e+06	5.27056e+06	5.73876e+06	5.78603e+06	5.50463e+06	4.30752e+06	5.29631e+06	4.90229e+06	4.49692e+06	4.03934e+06	4.40041e+06	4.8437e+06	4.70597e+06	3.53648e+06	3.51232e+06	4.29151e+06	3.96873e+06	4.24086e+06	3.80462e+06	4.70703e+06	4.6961e+06	3.21225e+06	6.45099e+06	7	7	7	5	7	7	7
Q86VM9	Zinc finger CCCH domain-containing protein 18	ZC3H18	3.31526e+07	2.80826e+07	3.3174e+07	3.20221e+07	3.56176e+07	4.17899e+07	2.56422e+07	2.46303e+07	52.84	67.55	32.63	32.53	60.2	71.9	42.34	5.01	2.34311e+07	1.61263e+07	4.46904e+07	2.34392e+07	1.72776e+07	5.88051e+07	3.12762e+07	2.33948e+07	4.47869e+07	2.63961e+07	2.03274e+07	6.01292e+07	3.0583e+07	1.89569e+07	7.583e+07	2.4217e+07	2.41701e+07	4.76793e+07	2.65177e+07	1.68964e+07	3.35124e+07	2.50811e+07	2.55748e+07	2.32351e+07	19	19	20	18	18	18	22
Q02880	DNA topoisomerase 2-beta	TOP2B	4.52493e+07	4.35468e+07	4.48e+07	4.27938e+07	4.9313e+07	4.65048e+07	2.02524e+07	2.03251e+07	8	16.1	6.96	16.36	2.33	4.37	3.99	17.83	4.62365e+07	3.96125e+07	4.47913e+07	4.19541e+07	5.30029e+07	3.94431e+07	4.7177e+07	4.69561e+07	4.16148e+07	4.80141e+07	4.97225e+07	5.02025e+07	4.77278e+07	4.41575e+07	4.76292e+07	4.08201e+07	4.37662e+07	4.3795e+07	1.88927e+07	1.78359e+07	2.40285e+07	1.79408e+07	1.85384e+07	2.4496e+07	57	59	56	58	58	57	57
Q9UJU6	Drebrin-like protein	DBNL	1.26192e+06	864818	1.19834e+06	732062	896244	492029	3.24394e+06	3.27191e+06	14.54	6.63	10.38	13.74	10.34	9.71	9.62	21.05	1.00304e+06	757260	834149	1.15539e+06	1.29002e+06	1.14961e+06	1.16366e+06	1.41056e+06	1.21153e+06	844504	1.00325e+06	840979	481063	450673	544351	802964	662066	731158	3.46151e+06	2.7312e+06	3.5391e+06	3.28892e+06	2.57497e+06	3.95184e+06	6	6	4	7	7	7	3
Q96D15	Reticulocalbin-3	RCN3	5.58301e+06	5.26226e+06	5.40354e+06	4.49609e+06	4.04562e+06	4.76606e+06	4.25779e+06	4.75721e+06	9.1	7.67	23.84	10.35	14.79	13.19	8.89	52.59	4.88521e+06	5.80131e+06	5.10025e+06	5.18429e+06	5.88166e+06	5.14466e+06	4.09307e+06	6.65338e+06	6.00257e+06	3.3618e+06	4.30179e+06	4.47326e+06	4.82972e+06	5.36023e+06	4.10822e+06	4.23822e+06	4.95645e+06	4.29359e+06	3.85669e+06	4.72947e+06	4.18722e+06	3.69327e+06	2.96318e+06	7.61518e+06	11	12	12	11	12	11	11
Q01105	Protein SET	SET	384383	690421	699196	466233	604345	687583	6.0031e+06	5.78831e+06	36.05	19.14	25.08	12.12	34.96	27.73	43.48	50.16	417284	904354	749625	558636	825070	713882	411120	277416	464614	365923	678700	768413	471869	833607	757274	321877	697979	378842	6.74731e+06	5.96893e+06	5.29305e+06	9.07616e+06	4.71181e+06	3.57694e+06	4	4	4	4	4	4	3
P55072	Transitional endoplasmic reticulum ATPase	VCP	1.1124e+07	1.0311e+07	9.9348e+06	8.19356e+06	1.20521e+07	1.1157e+07	1.4162e+07	1.40598e+07	5.76	13.32	9.32	12.6	23.68	11.24	2.74	15.59	9.92774e+06	1.09952e+07	1.00101e+07	1.14505e+07	9.3445e+06	9.00935e+06	1.04023e+07	1.06582e+07	1.23116e+07	1.0056e+07	1.07786e+07	1.53216e+07	9.72564e+06	1.20618e+07	1.16836e+07	8.13025e+06	8.44255e+06	8.00788e+06	1.55755e+07	1.21563e+07	1.47542e+07	1.44692e+07	1.16915e+07	1.60187e+07	29	28	27	29	28	26	27
P26358	DNA (cytosine-5)-methyltransferase 1	DNMT1	182676	152762	83888.6	127998	402680	245035	734128	745456	9.84	4.6	29.75	11.39	26.39	35.3	6.24	34.29	138558	151221	168507	86690.2	85485.3	79490.4	168637	136723	242668	316241	370453	521346	201469	188984	344651	120573	136444	126977	637880	788430	776075	499658	726813	1.0099e+06	3	3	3	1	2	1	3
O15427	Monocarboxylate transporter 4	SLC16A3	895839	889170	975992	673230	725808	1.12152e+06	1.38037e+06	893772	13.31	28.83	30.05	21.13	42.93	14.81	17.01	28.58	857868	1.02003e+06	789615	1.2191e+06	1.04112e+06	667755	763889	1.20556e+06	718071	922630	888211	366582	1.14232e+06	1.27624e+06	945985	802591	632396	584701	1.7171e+06	1.2177e+06	1.20631e+06	1.04429e+06	598861	1.03816e+06	4	4	4	4	4	4	4
P23381	Tryptophan--tRNA ligase, cytoplasmic	WARS1	630878	482692	520536	423467	214424	342313	347915	426694	26.6	16.16	15.7	11.23	33.04	18.23	17.86	35.18	346996	498755	602325	441367	511426	608814	549606	601830	741199	179164	168128	295980	274298	355747	396895	346282	426680	497439	351660	307098	384988	406455	287729	585898	4	5	5	4	4	5	4
P07585	Decorin	DCN	8.27175e+06	6.60114e+06	7.57285e+06	8.97263e+06	7.05982e+06	5.57356e+06	6.51254e+06	5.70451e+06	14.83	3.74	3.89	18.9	6.48	21.51	3.37	26.43	7.54008e+06	5.5862e+06	6.67715e+06	7.88829e+06	7.34141e+06	7.48886e+06	8.32072e+06	8.56628e+06	7.92824e+06	7.55479e+06	6.65175e+06	6.97292e+06	6.87702e+06	4.51863e+06	5.32504e+06	8.67745e+06	9.28176e+06	8.95868e+06	6.79115e+06	5.16604e+06	7.58042e+06	5.98711e+06	4.0757e+06	7.05072e+06	2	2	2	2	2	2	2
P10155	60 kDa SS-A/Ro ribonucleoprotein	RO60	224796	149110	85622.1	131561	131463	130650	422016	937242	36.26	16.96	21.62	2.77	26.48	37	28.51	41.59	113183	211286	122862	77119.2	102388	77359.2	265254	170871	238264	93035.9	160913	140439	80468.7	176904	134578	133191	168230	93262.6	416648	413973	435426	870150	585344	1.35623e+06	2	2	2	1	1	1	3
P46100	Transcriptional regulator ATRX	ATRX	1.06614e+07	9.17523e+06	6.8815e+06	1.03084e+07	1.0067e+07	7.71648e+06	5.81996e+06	5.47219e+06	13.68	26.65	20.3	5.52	13.97	12.46	11.32	4.42	1.02692e+07	9.451e+06	7.80547e+06	7.25493e+06	8.50002e+06	4.88956e+06	1.23808e+07	1.13723e+07	8.23122e+06	1.00934e+07	1.146e+07	8.64749e+06	8.00015e+06	8.5041e+06	6.6452e+06	1.12663e+07	1.06497e+07	9.00907e+06	5.9388e+06	6.06477e+06	5.4563e+06	5.19602e+06	5.6452e+06	5.57535e+06	20	19	19	16	18	15	19
Q9Y2X3	Nucleolar protein 58	NOP58	6.7519e+07	6.57267e+07	6.47786e+07	7.10186e+07	7.84224e+07	7.20926e+07	7.06993e+07	6.38696e+07	8.62	13.27	13.64	5.58	12.96	9.72	4.61	12.82	7.22448e+07	6.29299e+07	6.20054e+07	6.6041e+07	7.26717e+07	5.56231e+07	7.47245e+07	7.06926e+07	5.71398e+07	8.49787e+07	8.35726e+07	6.67159e+07	8.01769e+07	6.77397e+07	6.83613e+07	7.19534e+07	7.37233e+07	6.73793e+07	6.74815e+07	6.95142e+07	7.51021e+07	6.37963e+07	5.57204e+07	7.20922e+07	35	34	35	34	32	33	36
Q15758	Neutral amino acid transporter B(0)	SLC1A5	171255	172440	186153	124841	161229	134311	239137	309985	26.26	17.19	51.67	16.4	13.5	15.07	13	30.6	128670	219091	169559	195247	212627	150584	126854	273148	113763	143089	185368	155229	110959	146774	145200	139293	127947	107282	284406	215529	217476	385366	203468	341121	2	2	2	2	2	2	2
O15381	Nuclear valosin-containing protein-like	NVL	2.41374e+06	2.60483e+06	2.63367e+06	2.39436e+06	3.10847e+06	2.79086e+06	3.61719e+06	3.21486e+06	3.19	16.97	4.59	10.01	9.74	21.35	4.42	9.92	2.69738e+06	2.58011e+06	2.537e+06	2.24426e+06	3.12179e+06	2.53494e+06	2.39103e+06	2.53411e+06	2.31607e+06	2.75927e+06	3.29411e+06	3.27202e+06	2.48948e+06	2.40597e+06	3.47712e+06	2.38992e+06	2.50243e+06	2.29073e+06	3.58265e+06	3.27371e+06	3.9952e+06	3.29062e+06	2.86477e+06	3.48921e+06	11	11	11	10	11	10	12
Q99848	Probable rRNA-processing protein EBP2	EBNA1BP2	4.6012e+07	3.93817e+07	3.10413e+07	4.49804e+07	4.23543e+07	3.10513e+07	5.79775e+07	5.06574e+07	15.29	12.52	15.9	7.3	11.93	5.75	9.01	10.73	4.59752e+07	3.79958e+07	3.4174e+07	3.1891e+07	3.44334e+07	2.67995e+07	4.78203e+07	5.22547e+07	3.79611e+07	4.59966e+07	4.4479e+07	3.65875e+07	3.31131e+07	3.00475e+07	2.99932e+07	4.86412e+07	4.56739e+07	4.06261e+07	5.57174e+07	5.53544e+07	6.28608e+07	5.13463e+07	4.49085e+07	5.57174e+07	23	23	22	23	21	23	24
Q96N66	Lysophospholipid acyltransferase 7	MBOAT7	1.77012e+06	1.50155e+06	1.39866e+06	1.55779e+06	1.59279e+06	1.79843e+06	2.72873e+06	3.14467e+06	11.04	17.93	38.69	24.51	26.17	21.14	8.19	10.92	1.40202e+06	1.40971e+06	1.69294e+06	1.54867e+06	1.53814e+06	1.10917e+06	1.1833e+06	2.52259e+06	1.60449e+06	2.06832e+06	1.29008e+06	1.41997e+06	1.96005e+06	2.07105e+06	1.36418e+06	1.505e+06	1.70322e+06	1.46516e+06	3.48477e+06	2.21394e+06	2.48748e+06	3.497e+06	2.81078e+06	3.12621e+06	6	5	6	6	4	6	5
Q9NVP1	ATP-dependent RNA helicase DDX18	DDX18	5.52021e+07	5.14833e+07	4.26592e+07	5.36972e+07	5.90712e+07	4.69263e+07	5.19735e+07	4.62544e+07	15.06	6.08	4.03	7.71	6.58	12.87	6.33	4.18	5.65447e+07	4.25552e+07	5.53501e+07	4.28587e+07	3.99698e+07	4.51492e+07	5.31055e+07	5.75382e+07	5.49625e+07	6.27317e+07	5.49955e+07	5.94864e+07	4.86574e+07	4.02124e+07	5.19093e+07	5.13719e+07	5.21185e+07	5.76012e+07	5.25132e+07	4.77255e+07	5.56818e+07	4.52762e+07	4.5008e+07	4.84792e+07	47	48	44	47	46	40	45
P49720	Proteasome subunit beta type-3	PSMB3	1.42718e+06	1.44767e+06	934833	1.16009e+06	1.35246e+06	1.07031e+06	2.73423e+06	2.27953e+06	36.77	4.86	29.25	6.93	46.67	24.57	25.3	24.01	894363	1.95611e+06	1.49253e+06	889674	934370	980456	1.29332e+06	1.09312e+06	1.89511e+06	650426	1.53363e+06	1.87331e+06	782384	1.2977e+06	1.13086e+06	947247	1.49488e+06	1.03815e+06	2.89475e+06	2.78273e+06	2.52521e+06	2.87514e+06	2.16489e+06	1.79858e+06	5	5	5	5	5	4	5
Q96SB3	Neurabin-2	PPP1R9B	1.4936e+07	1.6941e+07	1.52425e+07	1.61602e+07	1.55964e+07	1.56023e+07	1.98107e+07	1.87554e+07	12.8	14.9	6.99	2.83	8.87	8.3	16.17	9.59	1.67236e+07	1.92093e+07	1.48901e+07	1.62109e+07	1.68695e+07	1.26472e+07	1.57557e+07	1.37613e+07	1.5291e+07	1.45474e+07	1.71643e+07	1.50774e+07	1.55347e+07	1.69294e+07	1.43428e+07	1.86524e+07	1.63885e+07	1.34397e+07	1.92016e+07	1.99276e+07	2.03029e+07	1.76089e+07	1.78298e+07	2.08275e+07	22	23	20	21	19	18	22
P53367	Arfaptin-1	ARFIP1	337034	528551	350731	195323	157468	244153	1.54335e+06	727609	83.55	43.55	24.69	116.97	26.77	36.02	6.22	36.05	388081	1.02331e+06	174265	464151	410980	177061	272328	430909	307865	138885	205718	127801	328004	152639	251817	196567	206794	182607	3.62012e+06	660069	349867	714757	471981	996091	2	2	3	3	3	1	1
O43719	HIV Tat-specific factor 1	HTATSF1	45874.7			52721.2	0	0	442696	306193			63.43	6.12			5.51	12.01							41237.5	19374.5	77012.2							55020.6	49456	53687	454860	461588	411641	344383	303208	270988
P21399	Cytoplasmic aconitate hydratase	ACO1	241336	255087	260757	204758	278101	321787	503737	760359	21.7	7.96	12.65	6.94	21.72	28.5	13.84	60.09	214645	232441	318177	263780	238658	279833	261344	206203	256461	221204	271622	341475	218392	393259	353711	214871	172755	226650	543957	486294	480958	541867	453698	1.28551e+06	4	4	4	4	4	4	4
P16989	Y-box-binding protein 3	YBX3	4.66162e+06	8.07248e+06	3.12605e+06	3.88494e+06	6.73127e+06	4.28351e+06	5.2946e+06	5.50494e+06	20.59	4.61	29.35	16.49	9.29	2.9	16.48	15.54	6.61507e+06	9.88284e+06	7.71954e+06	2.98116e+06	3.26937e+06	3.12762e+06	4.08574e+06	3.67558e+06	6.22353e+06	6.69614e+06	7.37332e+06	6.12435e+06	4.32802e+06	4.37949e+06	4.14303e+06	3.67495e+06	4.60365e+06	3.37621e+06	4.70673e+06	6.29805e+06	4.87903e+06	6.48516e+06	5.12229e+06	4.90737e+06	12	13	10	8	8	6	9
Q9NX58	Cell growth-regulating nucleolar protein	LYAR	535283	928563	943980	759420	677140	1.01252e+06	1.42935e+07	1.30599e+07	12.21	7.72	22.69	13.2	18.39	9.68	28.16	20.86	923297	817911	1.04448e+06	1.01246e+06	867457	952025	559675	403480	642693	568314	650128	812977	899749	1.07756e+06	1.06024e+06	607588	666666	1.00401e+06	1.37601e+07	1.27315e+07	1.6389e+07	1.30036e+07	1.03642e+07	1.58119e+07	8	6	6	10	8	5	4
P82650	28S ribosomal protein S22, mitochondrial	MRPS22	156069	62687.4		52250.6	58030.1	0	522272	628388	42.55		65.97	30.62	10.69		23.13	20.66	38106.8	91052.8	58902.7				65713.5	268161	134333	55016	53910.1	65164.3				65460.1	41751.5	49540.1	549129	350632	667054	518084	595652	771427	1	1					1
O95391	Pre-mRNA-splicing factor SLU7	SLU7	3.4034e+06	2.66212e+06	1.36238e+06	3.49948e+06	3.17689e+06	1.76533e+06	3.27377e+06	2.89143e+06	5.96	8.61	2.8	21.72	10.09	18.32	2.1	26.55	2.83204e+06	2.63616e+06	2.51816e+06	1.48175e+06	1.24714e+06	1.35825e+06	3.35219e+06	3.51319e+06	3.34482e+06	3.53385e+06	2.9142e+06	3.08263e+06	2.07197e+06	1.42754e+06	1.79649e+06	3.51834e+06	3.56171e+06	3.41838e+06	2.74954e+06	2.98845e+06	4.08333e+06	2.861e+06	2.13949e+06	3.67379e+06	8	5	8	6	5	5	10
P21281	V-type proton ATPase subunit B, brain isoform	ATP6V1B2	1.92793e+07	1.55011e+07	1.48881e+07	1.87672e+07	1.50585e+07	1.27244e+07	4.28402e+07	4.20655e+07	8.99	11.12	28.04	4.88	3.98	4.16	4.83	15.06	1.45952e+07	1.48024e+07	1.71057e+07	1.44158e+07	1.67285e+07	1.35199e+07	1.37923e+07	2.46007e+07	1.94449e+07	1.57382e+07	1.46082e+07	1.48291e+07	1.32926e+07	1.26359e+07	1.22448e+07	1.78637e+07	1.87613e+07	1.96766e+07	4.04267e+07	4.41054e+07	4.39886e+07	4.10837e+07	3.62779e+07	4.8835e+07	24	23	24	23	22	23	24
Q9NY93	Probable ATP-dependent RNA helicase DDX56	DDX56	9.43386e+06	1.02734e+07	6.11636e+06	9.00467e+06	1.28219e+07	5.90122e+06	1.65109e+07	1.45791e+07	20.1	4.86	21.28	11.33	26.26	25.37	16.3	12.95	1.21285e+07	1.06427e+07	8.04914e+06	5.8844e+06	6.45157e+06	6.01311e+06	9.38321e+06	1.14658e+07	7.45252e+06	1.5281e+07	1.42001e+07	8.98456e+06	7.45586e+06	4.46877e+06	5.77903e+06	9.65318e+06	7.32443e+06	1.00364e+07	1.61674e+07	1.4836e+07	1.85293e+07	1.407e+07	1.29974e+07	1.667e+07	19	18	18	16	15	17	15
O43865	S-adenosylhomocysteine hydrolase-like protein 1	AHCYL1	155751	135498	97258.1	68493	147152	60728.8	490280	507992	20.79	31.68	13.14	3.26	1.9	12.01	12.11	7.36	125459	167318	113718	96800.2	128297	66677.2	170143	132320	164790	150281	144897	146278	55069.9	68960.8	58155.6	70329.2	75713.7	59436	503446	494866	472529	551059	489306	483609	1	2	2		1	1	2
Q9Y371	Endophilin-B1	SH3GLB1	957404	223370	206754	33596.9	812302	330267	1.53401e+06	2.47507e+06	6.24	11.9	9.01	12.38	10.61	15.2	29.41	38.86	239363	213903	216843	188361	234702	197199	1.04777e+06	875933	948508	829430	718850	888627	342185	373435	275180	41175.8	22421.7	37193.1	1.5861e+06	1.32344e+06	1.69248e+06	2.19544e+06	1.68413e+06	3.54565e+06	2	3	1	1	2	2	3
Q14676	Mediator of DNA damage checkpoint protein 1	MDC1	1.70694e+06	1.93526e+06	2.32032e+06	1.6645e+06	2.5883e+06	2.89965e+06	9.86982e+06	8.88051e+06	15.28	11.4	13.01	6.39	7.17	15.24	6.51	13.41	2.26887e+06	1.83173e+06	1.70517e+06	2.09215e+06	2.61028e+06	2.25853e+06	1.46364e+06	1.89848e+06	1.75871e+06	2.40036e+06	2.77142e+06	2.59314e+06	3.17244e+06	2.3899e+06	3.13662e+06	1.72728e+06	1.72683e+06	1.53939e+06	9.2784e+06	1.0533e+07	9.79805e+06	7.90856e+06	8.52349e+06	1.02095e+07	16	16	15	16	16	11	14
Q96T23	Remodeling and spacing factor 1	RSF1	1.28802e+07	1.48889e+07	1.65421e+07	1.34516e+07	1.71407e+07	1.60321e+07	9.87261e+06	9.64015e+06	14.83	20.03	19.41	6.92	19.65	12.88	4.83	22.83	1.70459e+07	1.49876e+07	1.26332e+07	1.74684e+07	1.92941e+07	1.28638e+07	1.31158e+07	1.52545e+07	1.02702e+07	1.90852e+07	1.90862e+07	1.32507e+07	1.78632e+07	1.644e+07	1.37931e+07	1.2714e+07	1.37042e+07	1.39365e+07	9.75445e+06	9.25602e+06	1.06074e+07	9.0336e+06	7.80595e+06	1.20809e+07	30	30	29	29	29	27	30
Q6DKJ4	Nucleoredoxin	NXN	166889	215858	139564	175414	224479	106472	703704	1.31067e+06	9.82	37.17	11.8	8.84	6.75	41.5	20.71	77.16	208885	199020	239670	98507.1	197867	122318	154005	157113	189549	236986	228832	207620	76759.6	85410	157245	182213	207867	136161	668783	666816	775512	738916	714710	2.47837e+06	4	2	3	2	2	1	3
Q96CB8	Integrator complex subunit 12	INTS12	1.34935e+06	1.01419e+06	1.27731e+06	1.18026e+06	1.24965e+06	1.126e+06	1.92247e+06	1.51328e+06	23.74	7.66	18.48	5.86	26.06	18.66	14.77	3.52	878397	1.29212e+06	872038	1.18438e+06	1.26808e+06	1.37948e+06	1.10268e+06	1.60143e+06	1.34394e+06	908075	1.55678e+06	1.28409e+06	931661	1.09734e+06	1.34899e+06	1.11586e+06	1.04726e+06	1.37767e+06	1.93372e+06	1.80462e+06	2.02908e+06	1.45204e+06	1.54889e+06	1.5389e+06	5	4	5	5	5	4	4
P62318	Small nuclear ribonucleoprotein Sm D3	SNRPD3	1.91874e+07	1.54751e+07	1.04271e+07	1.78683e+07	1.6144e+07	1.22067e+07	2.31027e+07	2.0128e+07	5.76	5.28	12.09	26.61	7.03	3.07	6.27	7.78	1.44751e+07	1.61853e+07	1.57651e+07	1.02204e+07	1.10509e+07	1.00099e+07	1.88173e+07	2.16701e+07	1.70748e+07	1.5059e+07	1.60488e+07	1.73242e+07	1.20115e+07	1.26388e+07	1.19696e+07	1.75863e+07	1.91019e+07	1.69166e+07	2.01891e+07	3.01654e+07	1.89537e+07	2.03467e+07	2.15735e+07	1.84638e+07	5	5	5	5	5	5	5
P33176	Kinesin-1 heavy chain	KIF5B	2.14445e+06	2.28854e+06	1.78552e+06	1.63534e+06	1.66266e+06	1.73334e+06	4.61154e+06	7.51237e+06	7.71	14.62	12.82	13.06	14.44	7.84	3.75	41.67	2.44282e+06	2.32678e+06	2.09601e+06	1.8803e+06	1.98587e+06	1.4904e+06	2.43909e+06	1.89489e+06	2.09936e+06	1.43321e+06	1.91201e+06	1.64275e+06	1.58594e+06	1.85367e+06	1.76042e+06	1.56484e+06	1.67596e+06	1.66522e+06	4.75543e+06	3.95014e+06	5.12904e+06	5.73481e+06	5.67577e+06	1.11265e+07	15	15	13	12	11	12	12
Q8N163	Cell cycle and apoptosis regulator protein 2	CCAR2	3.14339e+07	2.76942e+07	1.65913e+07	3.24484e+07	2.63703e+07	1.76631e+07	6.94579e+07	6.54653e+07	2.65	2.88	14.24	2.4	19.96	17.73	9.12	3.55	2.68534e+07	2.80196e+07	2.82095e+07	1.60419e+07	1.69049e+07	1.68273e+07	2.81021e+07	2.96792e+07	3.65205e+07	2.17837e+07	2.52093e+07	3.2118e+07	1.63971e+07	1.53619e+07	2.12302e+07	3.35453e+07	2.90959e+07	3.47041e+07	6.76947e+07	7.10054e+07	6.96737e+07	6.33052e+07	6.5164e+07	6.79268e+07	35	34	33	32	35	34	35
Q15629	Translocating chain-associated membrane protein 1	TRAM1	1.85519e+06	1.54217e+06	2.10344e+06	1.59029e+06	1.9483e+06	2.2909e+06	2.76457e+06	3.09363e+06	13.46	38.9	41.71	14.89	43.22	32.65	24.98	21.46	1.6694e+06	1.65452e+06	1.3026e+06	2.46756e+06	2.67634e+06	1.16643e+06	2.12065e+06	2.46128e+06	983638	2.61389e+06	2.22938e+06	1.00162e+06	2.67106e+06	2.77256e+06	1.42907e+06	1.92522e+06	1.69422e+06	1.15143e+06	3.10551e+06	2.88083e+06	2.30736e+06	3.14863e+06	2.40381e+06	3.72845e+06	7	6	6	6	6	5	7
Q9UDY2	Tight junction protein ZO-2	TJP2	1.42479e+06	1.15092e+06	994407	1.41831e+06	1.2241e+06	983494	2.30857e+06	2.16751e+06	8.53	1.9	20.29	10.55	19.93	14.68	12.63	22.83	1.06842e+06	1.12484e+06	1.2595e+06	1.00202e+06	1.00828e+06	972930	1.23995e+06	1.27649e+06	1.75793e+06	1.02744e+06	1.14777e+06	1.49708e+06	846513	969622	1.13435e+06	1.44884e+06	1.22581e+06	1.58028e+06	2.0664e+06	2.30581e+06	2.5535e+06	2.02562e+06	1.75915e+06	2.71778e+06	9	9	10	8	9	9	10
P29508	Serpin B3	SERPINB3	4.13052e+06	7.58967e+06	8.33942e+06	6.31147e+06	1.83129e+06	3.66766e+06	819491	1.90848e+06	57.78	67.22	80.57	4.79	34.97	40.78	42.94	61.51	2.5266e+06	1.00698e+07	1.01727e+07	1.46034e+07	6.62145e+06	3.79339e+06	7.9732e+06	2.22026e+06	2.19809e+06	1.61784e+06	2.55123e+06	1.32479e+06	3.06635e+06	5.37045e+06	2.56618e+06	3.50154e+06	8.9088e+06	6.52407e+06	863753	789042	805679	3.06034e+06	713721	1.95137e+06	8	14	14	14	13	11	10
Q10471	Polypeptide N-acetylgalactosaminyltransferase 2	GALNT2	2.55192e+06	2.17285e+06	1.84001e+06	1.87092e+06	1.75258e+06	1.97312e+06	2.5201e+06	2.62231e+06	9.15	3.89	4.46	20.41	7.12	9.59	3.47	19.14	2.18157e+06	1.96973e+06	2.36725e+06	1.83067e+06	1.91577e+06	1.77358e+06	2.42636e+06	2.64854e+06	2.58087e+06	1.634e+06	1.74088e+06	1.88286e+06	2.05121e+06	1.75743e+06	2.11071e+06	1.85326e+06	1.94286e+06	1.81664e+06	2.54201e+06	1.99518e+06	3.0231e+06	2.59437e+06	2.13484e+06	3.13773e+06	11	10	11	11	12	10	11
P39019	40S ribosomal protein S19	RPS19	5.04133e+07	8.80253e+07	9.72465e+07	1.93033e+07	3.89551e+07	1.06726e+08	2.49479e+08	1.85024e+08	53.73	62.13	51.13	11.68	31.74	28.33	19.24	21.63	4.58033e+07	1.39135e+08	7.91376e+07	5.27782e+07	1.66037e+08	7.29243e+07	4.26834e+07	2.93849e+07	7.91715e+07	2.74428e+07	3.73995e+07	5.2023e+07	9.29261e+07	1.41396e+08	8.58558e+07	2.3581e+07	1.69103e+07	1.74186e+07	2.19022e+08	2.52309e+08	2.77105e+08	2.186e+08	1.4074e+08	1.95732e+08	16	18	18	17	14	16	16
Q8N884	Cyclic GMP-AMP synthase	CGAS	4.35949e+06	4.69007e+06	4.68318e+06	3.97441e+06	5.19391e+06	5.52154e+06	2.94305e+06	2.22144e+06	4.46	8.41	15.18	10.25	10.13	10.8	11.87	10.55	4.74214e+06	4.86822e+06	4.45986e+06	4.45116e+06	5.13816e+06	4.46023e+06	4.30678e+06	5.0459e+06	3.72579e+06	5.23163e+06	5.70037e+06	4.64973e+06	6.07583e+06	4.89049e+06	5.59831e+06	4.26049e+06	4.2327e+06	3.43004e+06	3.06634e+06	2.59931e+06	3.16349e+06	2.3205e+06	1.95381e+06	2.39001e+06	15	13	15	15	13	14	15
Q9H8M2	Bromodomain-containing protein 9	BRD9	0			0	0	0	160910	152769				42.64				41.82																			147404	100059	235269	111455	120501	226352
Q9UHB7	AF4/FMR2 family member 4	AFF4	419450	448574	478781	533949	249156	859950	2.76679e+06	2.1723e+06	26.84	29.29	6.99	11.09	29.55	4	29.58	20.9	366755	392139	586829	522609	321883	591852	408828	452604	396919	195997	218290	333182	888666	869406	821779	362656	565381	673811	2.70589e+06	2.49495e+06	3.09953e+06	2.05687e+06	1.78724e+06	2.67278e+06	3	3	3	4	3	4	2
Q92542	Nicastrin	NCSTN	135415	140886	152386	75166.7	96421.1	82470.2	121190	109447	44.14	7.53	16.23	15.35	30.83	14.89	1.77	30.96	70138.6	186921	165599	139198	160130	157832	110183	150375	145688	84391.8	130273	74598.6	69071	93195.5	85144.2	73823.5	76487.5	75189.2	137829	101096	124645	110742	74928.1	142670	2	2	2	2	2	2	2
O15145	Actin-related protein 2/3 complex subunit 3	ARPC3	6.70809e+06	5.29583e+06	5.11973e+06	5.89784e+06	6.93168e+06	5.88059e+06	3.76846e+07	3.69536e+07	8.31	8.81	3.38	2.19	21.53	17.79	23.07	28.68	5.36814e+06	5.69522e+06	4.82414e+06	5.63238e+06	4.78242e+06	4.9444e+06	6.77606e+06	6.89326e+06	6.45494e+06	5.57304e+06	6.69258e+06	8.52942e+06	5.14864e+06	5.4142e+06	7.07893e+06	7.4683e+06	5.07452e+06	5.15068e+06	3.6733e+07	3.81661e+07	3.81546e+07	3.85662e+07	2.56397e+07	4.66548e+07	9	8	9	9	9	9	7
Q96LT9	RNA-binding region-containing protein 3	RNPC3	797987	871827	500859	815527	908217	813336	309293	322102	59.17	41.22	41.08	59.14	34.51	45.59	33.58	30.37	761828	419809	1.43385e+06	639488	263576	599512	541974	684482	1.16751e+06	1.26761e+06	691772	765264	1.11411e+06	399006	926888	656330	658521	1.13173e+06	501911	137969	288001	434157	253822	278326	2	2	2	2	2	2	2
Q92576	PHD finger protein 3	PHF3	446593	274169	678253	377375	381154	170590	2.88586e+06	3.03228e+06	14.15	85.59	9.52	6.23	33.08	14.71	7.36	9.97	235493	273942	313072	267063	425414	1.34228e+06	485846	401435	452497	246379	400826	496259	155900	156296	199573	403883	379783	348459	2.73457e+06	2.83834e+06	3.08466e+06	2.69959e+06	3.28972e+06	3.10752e+06	5	3	4	4	3	3	5
Q9BSC4	Nucleolar protein 10	NOL10	1.22375e+07	1.22188e+07	9.97423e+06	1.21916e+07	1.29921e+07	9.45704e+06	1.45201e+07	1.24486e+07	7.68	3.97	4.82	11.96	1.75	8.47	1.22	14.8	1.33011e+07	1.17279e+07	1.16273e+07	9.51953e+06	1.02464e+07	1.01568e+07	1.20395e+07	1.29003e+07	1.17726e+07	1.32319e+07	1.29659e+07	1.27785e+07	1.03551e+07	8.81809e+06	9.19795e+06	1.23242e+07	1.2219e+07	1.20316e+07	1.35707e+07	1.34645e+07	1.65251e+07	1.17097e+07	1.10906e+07	1.45455e+07	21	20	21	20	20	19	21
Q13509	Tubulin beta-3 chain	TUBB3	3.64829e+06	3.9819e+06	4.19254e+06	2.94073e+06	3.4575e+06	4.29803e+06	5.99582e+06	7.44043e+06	16.42	10.02	8.81	12.48	19.74	34.68	2.75	45.2	3.74734e+06	3.47765e+06	4.72071e+06	3.89331e+06	4.0115e+06	4.6728e+06	3.93022e+06	3.29829e+06	3.71636e+06	2.85732e+06	3.31501e+06	4.20017e+06	2.83241e+06	4.24969e+06	5.81201e+06	2.97583e+06	2.84809e+06	2.99826e+06	5.96729e+06	5.26241e+06	6.75774e+06	6.33256e+06	4.77105e+06	1.12177e+07	15	16	15	15	14	16	14
Q13283	Ras GTPase-activating protein-binding protein 1	G3BP1	3.50324e+06	4.27354e+06	3.08606e+06	2.16812e+06	5.57074e+06	4.64202e+06	3.74793e+07	4.3596e+07	41.2	4.51	49.84	14.98	44.37	26.59	7.94	21.87	2.37148e+06	5.84606e+06	4.60307e+06	3.2147e+06	2.93847e+06	3.10501e+06	2.23761e+06	2.77708e+06	5.49503e+06	2.83534e+06	6.23243e+06	7.64445e+06	3.28136e+06	5.6905e+06	4.95421e+06	2.32572e+06	2.19416e+06	1.98449e+06	3.37953e+07	4.39411e+07	3.47015e+07	4.1199e+07	3.54877e+07	5.41013e+07	15	12	15	15	13	12	12
Q8WVC0	RNA polymerase-associated protein LEO1	LEO1	70439.8	176700	43054.5	61784	51782	181446	2.36473e+06	2.1144e+06	20.65	14.6	20.54	9.29	20.57	15.07	8.61	16.56	140633	175878	213587	35798	46667.1	46698.5	53910.9	76580.6	80828	43758.9	63864.9	47722.3	150050	200092	194195	61864.1	56424.1	67063.9	2.32464e+06	2.16782e+06	2.60173e+06	2.19612e+06	1.73053e+06	2.41655e+06	1	2	2	1	1		1
Q8WUM0	Nuclear pore complex protein Nup133	NUP133	1.72686e+07	1.83806e+07	1.83922e+07	1.88006e+07	2.04851e+07	1.83996e+07	3.11269e+07	2.91849e+07	9.06	13.49	11.51	15.42	2.25	10.51	12.1	20.46	1.99464e+07	1.6631e+07	1.85643e+07	1.73419e+07	2.12248e+07	1.66098e+07	1.74723e+07	1.91459e+07	1.51877e+07	2.10101e+07	2.02978e+07	2.01474e+07	1.86024e+07	1.6372e+07	2.02245e+07	1.84732e+07	1.67077e+07	2.12209e+07	2.92748e+07	2.75284e+07	3.65775e+07	2.70747e+07	2.45557e+07	3.59243e+07	41	39	43	41	39	37	38
P01876	Immunoglobulin heavy constant alpha 1	IGHA1	1.15541e+06	932346	5.34285e+07	3.01925e+06	628188	976348	1.4518e+06	2.38508e+06	118.49	57.89	41.69	30.85	2.76	69.2	49.33	10.01	253632	2.20707e+06	336335	3.07672e+07	4.0852e+07	8.86664e+07	1.67574e+06	725048	1.06545e+06	646562	625874	612127	512952	1.75153e+06	664563	1.72018e+06	4.64465e+06	2.6929e+06	1.93067e+06	1.04335e+06	1.38138e+06	2.47695e+06	2.11405e+06	2.56424e+06	4	4	3	9	2	9	4
P51610	Host cell factor 1	HCFC1	5.18938e+06	4.98082e+06	2.91095e+06	4.60945e+06	5.68386e+06	3.29521e+06	1.6042e+07	1.55157e+07	14.44	3.62	33.48	11.59	30.25	22.14	5.71	19.16	4.42149e+06	5.79235e+06	4.72863e+06	2.8728e+06	2.82995e+06	3.0301e+06	4.0931e+06	4.28257e+06	7.19245e+06	4.08234e+06	5.46828e+06	7.50096e+06	2.744e+06	3.01909e+06	4.12253e+06	4.86479e+06	4.33897e+06	4.62457e+06	1.55125e+07	1.45049e+07	1.81086e+07	1.44552e+07	1.32185e+07	1.88734e+07	18	20	18	12	16	16	20
Q9Y5M8	Signal recognition particle receptor subunit beta	SRPRB	703875	821547	971192	656854	736236	802064	2.62827e+06	3.39328e+06	10.3	25.26	15.08	6.39	14.17	5.52	7.94	49.53	856617	882998	725026	1.02494e+06	1.18521e+06	703426	645138	826415	640072	689673	855729	663305	799537	847532	759122	717061	626166	627335	2.71257e+06	2.43486e+06	2.7374e+06	2.87136e+06	2.03537e+06	5.27311e+06	5	6	5	6	6	6	4
P04792	Heat shock protein beta-1	HSPB1	3.27175e+07	4.73785e+07	5.31857e+07	2.81355e+07	4.21342e+07	4.47999e+07	3.80742e+07	6.4778e+07	3.06	11.44	12.05	15.27	14.18	4.47	13.16	62.52	4.57722e+07	4.77698e+07	4.85936e+07	5.98947e+07	4.80273e+07	5.16352e+07	2.87866e+07	3.26969e+07	3.6669e+07	4.21693e+07	3.61418e+07	4.80913e+07	4.36518e+07	4.36341e+07	4.71137e+07	2.52519e+07	3.23106e+07	2.68439e+07	3.93613e+07	4.31352e+07	3.17262e+07	4.57435e+07	3.73013e+07	1.11289e+08	23	23	22	22	21	22	22
O00468	Agrin	AGRN	597103	269444	120138	428626	396076	409423	1.18557e+07	1.3613e+07	4.47	11.6	3.93	6.29	22.66	50.97	22.52	3.98	261556	283317	263459	106077	133946	120391	583317	583766	624227	298722	414010	475495	369226	223779	635265	537636	394345	353899	1.14949e+07	1.13587e+07	1.27135e+07	1.38195e+07	1.29982e+07	1.40215e+07	4	5	3	3	1	3	8
Q8IX01	SURP and G-patch domain-containing protein 2	SUGP2	1.53642e+07	1.13213e+07	6.85196e+06	1.5979e+07	1.24217e+07	7.0922e+06	1.82152e+07	1.63778e+07	11.48	14.85	8.82	12.65	2.11	14.72	4.37	25.34	1.27123e+07	1.01387e+07	1.11128e+07	6.57878e+06	7.97851e+06	5.99858e+06	1.52958e+07	1.67519e+07	1.40449e+07	1.27169e+07	1.2332e+07	1.22163e+07	7.22708e+06	5.98714e+06	8.06238e+06	1.59902e+07	1.52753e+07	1.66715e+07	1.78525e+07	1.61148e+07	2.06784e+07	1.46681e+07	1.33555e+07	2.11099e+07	31	30	29	27	27	24	35
Q8NDX5	Polyhomeotic-like protein 3	PHC3	313233	296649	212895	424088	329353	96162.3	651471	571316	15.26	6.44	7.5	24.5	19.13	26.36	17.6	5.75	262841	279038	348068	201177	227983	209524	336446	313759	289495	282372	304741	400945	71711.3	94452.4	122323	354077	415529	502658	566310	552509	835595	569922	539196	604831	3	3	3	2	2	1	2
Q96II8	DISP complex protein LRCH3	LRCH3	20333.2	21557.9	21475.7	24666.3	66242.3	18884.4	122172	158350	8.08	13.23	14.24	25.76	15.13	11.71	25.05	39.45	20132.3	21042.5	23498.7	18219.1	23439.4	22768.8	19352	18055.7	23591.8	69291.8	55050	74385.2	17250	18002.4	21400.7	24882	18382.4	30734.6	127883	88232	150399	133706	111967	229377	1		1	1	1		1
Q86W50	RNA N6-adenosine-methyltransferase METTL16	METTL16	246015	231030	148203	240538	277450	176582	198887	253782	25.27	13.26	18.59	5.39	35.97	22.71	26.43	20.71	298354	194460	200277	169990	142798	131821	297434	209850	230761	385445	188594	258313	212130	133113	184502	289195	168601	263818	210614	189584	196463	198397	259973	302977	2	2	2	2	1	1	2
P17301	Integrin alpha-2	ITGA2	3.83003e+06	3.85781e+06	3.61719e+06	3.49688e+06	4.74243e+06	3.75366e+06	1.57275e+06	3.01926e+06	9.41	6.99	21.14	5.6	15.77	16.52	14.01	19.84	3.90494e+06	4.19479e+06	3.47369e+06	3.32537e+06	3.76047e+06	3.76572e+06	3.13038e+06	3.64304e+06	4.71669e+06	4.59491e+06	5.55297e+06	4.07942e+06	3.10986e+06	4.34685e+06	3.80426e+06	3.61845e+06	3.91449e+06	2.95771e+06	1.67363e+06	1.53379e+06	1.51084e+06	3.10345e+06	2.38245e+06	3.57188e+06	5	5	5	5	4	5	4
P09601	Heme oxygenase 1	HMOX1	1.15064e+06	747343	713106	720182	658132	800585	605459	521930	8.33	27.19	16.83	2.22	14.23	14.7	16.84	39.87	697503	727351	817173	888793	505101	745422	937795	1.1976e+06	1.31654e+06	638168	576082	760148	711243	756606	933906	773535	581384	805626	603970	619572	592834	429064	376465	760262	4	4	5	5	5	5	4
Q9BYK8	Helicase with zinc finger domain 2	HELZ2	4.27388e+06	6.64633e+06	5.86171e+06	3.50003e+06	7.44788e+06	6.26031e+06	8.79703e+06	1.00024e+07	13.54	7	17.92	8.09	9.88	23.58	9.7	8.38	6.34482e+06	5.93606e+06	7.6581e+06	5.72424e+06	6.32332e+06	5.53757e+06	3.58451e+06	4.13889e+06	5.09825e+06	7.90706e+06	6.59906e+06	7.83752e+06	5.45711e+06	5.36005e+06	7.96376e+06	3.13261e+06	3.56566e+06	3.80182e+06	8.48759e+06	8.29244e+06	9.61106e+06	9.92827e+06	9.20325e+06	1.08756e+07	31	27	28	28	25	26	25
Q9H4G4	Golgi-associated plant pathogenesis-related protein 1	GLIPR2	2.05985e+06	2.02711e+06	1.81998e+06	1.85279e+06	1.931e+06	1.7876e+06	2.26677e+06	3.49394e+06	10.61	3.56	26.79	33.3	18.08	25.61	20.78	36.35	2.17589e+06	2.12494e+06	1.7805e+06	1.85371e+06	1.74525e+06	1.86099e+06	1.42673e+06	2.4388e+06	2.31403e+06	1.53406e+06	2.19008e+06	2.06887e+06	1.57871e+06	2.31265e+06	1.47145e+06	1.69608e+06	2.2914e+06	1.57091e+06	2.28099e+06	3.01443e+06	1.50488e+06	4.56494e+06	3.82621e+06	2.09067e+06	3	3	3	3	3	3	3
Q96PU8	Protein quaking	QKI	2.09357e+06	2.6616e+06	767234	2.60989e+06	2.19087e+06	691839	9.7979e+06	1.02546e+07	14.14	13.1	13.38	8.56	22.92	7.05	0.9	4.45	2.63342e+06	3.05132e+06	2.30005e+06	776166	662564	862973	1.86665e+06	2.00752e+06	2.40654e+06	1.7347e+06	2.10879e+06	2.7291e+06	653546	675211	746760	2.61178e+06	2.58544e+06	2.63244e+06	9.61091e+06	9.06844e+06	1.07143e+07	1.04117e+07	9.7402e+06	1.06119e+07	7	9	8	2	3	3	4
O75131	Copine-3	CPNE3	197584	344669	328740	173092	86662.9	273762	767358	863524	29.85	18.42	39.91	19.34	41.73	24.17	44.03	39.33	230490	430118	373400	294413	293162	398644	245110	106559	241083	50060.5	87562.9	122365	197363	312246	311676	133362	260954	124959	790141	608871	903061	803392	558016	1.22916e+06	3	2	2	3	2	2	2
Q9NXH8	Torsin-4A	TOR4A	1.43913e+06	1.15521e+06	1.15778e+06	1.31783e+06	1.9389e+06	2.01829e+06	2.46983e+06	2.80913e+06	7.38	4.33	3.56	7.79	11.21	10.41	14.67	23.6	1.10984e+06	1.10223e+06	1.25356e+06	1.13811e+06	1.21477e+06	1.12046e+06	1.47207e+06	1.38008e+06	1.46525e+06	1.86179e+06	1.77067e+06	2.18423e+06	1.89285e+06	1.90107e+06	2.26097e+06	1.1055e+06	1.36411e+06	1.48388e+06	2.48134e+06	2.27187e+06	2.6563e+06	2.47529e+06	2.37959e+06	3.57251e+06	9	8	10	9	7	9	9
P62070	Ras-related protein R-Ras2	RRAS2	2.01629e+06	2.01716e+06	1.88318e+06	1.94654e+06	2.07649e+06	1.7705e+06	3.54383e+06	3.76079e+06	22.78	10.49	15.84	15.15	18.21	13.56	14.69	38.91	1.96966e+06	1.58322e+06	2.49859e+06	1.65597e+06	2.01438e+06	1.97918e+06	1.6556e+06	2.26358e+06	2.12968e+06	1.78164e+06	1.94497e+06	2.50286e+06	1.51664e+06	1.9939e+06	1.80097e+06	2.26795e+06	1.85158e+06	1.72009e+06	3.56337e+06	2.99739e+06	4.07073e+06	3.39611e+06	2.51416e+06	5.3721e+06	7	7	5	7	7	7	7
P67775	Serine/threonine-protein phosphatase 2A catalytic subunit alpha isoform	PPP2CA	2.51111e+06	2.6157e+06	2.69146e+06	2.05082e+06	2.84235e+06	2.74388e+06	5.73433e+06	5.46965e+06	16.28	11.84	20.76	29.28	34.24	21.04	13.99	43.99	2.79606e+06	2.12939e+06	2.92165e+06	2.95374e+06	2.33662e+06	2.78402e+06	2.30174e+06	2.12691e+06	3.10469e+06	2.58771e+06	2.02183e+06	3.91751e+06	2.45993e+06	2.36343e+06	3.40827e+06	2.22818e+06	1.71971e+06	2.20458e+06	5.63924e+06	4.10485e+06	7.45889e+06	5.25999e+06	3.1755e+06	7.97346e+06	4	5	5	5	5	5	5
P28290	Protein ITPRID2	ITPRID2	1.8691e+06	1.79403e+06	2.14548e+06	1.81996e+06	2.03182e+06	1.68006e+06	3.89105e+06	4.27518e+06	20.78	18.51	3.17	14.58	13.95	19	14.44	15.6	1.86609e+06	1.39044e+06	2.12555e+06	1.88784e+06	2.60272e+06	1.94588e+06	1.8636e+06	1.93088e+06	1.81283e+06	1.78817e+06	1.9645e+06	2.34279e+06	1.51973e+06	1.47272e+06	2.04773e+06	2.12274e+06	1.6869e+06	1.65023e+06	4.21135e+06	3.23621e+06	4.22559e+06	3.85788e+06	3.92335e+06	5.04432e+06	9	10	8	10	11	9	9
Q92520	Protein FAM3C	FAM3C	967385	658356	942436	871680	698679	505988	1.15076e+06	1.06895e+06	3.46	8.09	9.79	21.85	21.04	12.32	6.62	8.27	643044	684530	647494	865297	1.0177e+06	944317	1.00227e+06	1.03971e+06	860168	564137	676336	855565	508222	442583	567160	851996	936660	826383	1.41437e+06	1.12428e+06	913625	1.14711e+06	972996	1.08675e+06	4	4	3	5	4	2	4
P39656	Dolichyl-diphosphooligosaccharide--protein glycosyltransferase 48 kDa subunit	DDOST	8.01783e+06	6.99361e+06	7.85824e+06	6.18849e+06	7.4084e+06	7.51794e+06	7.10541e+06	7.43015e+06	18.54	4.82	21.21	2.42	2.3	11.68	2.64	17.26	5.62043e+06	7.16411e+06	8.19629e+06	7.50759e+06	7.80774e+06	8.2594e+06	6.37132e+06	9.7678e+06	7.91437e+06	7.52984e+06	7.21408e+06	7.48128e+06	6.93159e+06	7.09434e+06	8.52789e+06	6.14387e+06	6.36959e+06	6.05199e+06	7.19099e+06	7.2178e+06	6.90745e+06	7.76062e+06	6.0145e+06	8.51534e+06	15	15	15	15	15	15	15
Q9NR31	GTP-binding protein SAR1a	SAR1A	3.99385e+06	3.89112e+06	4.13064e+06	2.83479e+06	2.92872e+06	3.38236e+06	6.46001e+06	8.66768e+06	10.03	4.82	17.19	5.19	20.59	15.57	9.23	52.24	3.74433e+06	3.59532e+06	4.33372e+06	3.9011e+06	4.23313e+06	4.2577e+06	3.56299e+06	3.63322e+06	4.78533e+06	2.52082e+06	2.64401e+06	3.62132e+06	2.77807e+06	3.62567e+06	3.74335e+06	2.74981e+06	2.62615e+06	3.12841e+06	6.29556e+06	6.23886e+06	6.84559e+06	6.76823e+06	5.39896e+06	1.38359e+07	10	11	11	10	9	10	8
P62906	60S ribosomal protein L10a	RPL10A	4.11073e+07	3.88843e+07	3.55585e+07	3.7311e+07	4.61475e+07	4.38137e+07	1.6735e+08	1.51918e+08	14.52	14.69	5.87	6.2	14.33	14.9	3.96	12.99	3.37076e+07	3.80383e+07	4.49069e+07	2.96491e+07	3.74737e+07	3.95527e+07	3.87297e+07	4.10374e+07	4.35547e+07	4.01128e+07	4.51112e+07	5.32184e+07	3.85885e+07	4.17196e+07	5.11328e+07	3.57309e+07	3.86623e+07	3.75397e+07	1.69762e+08	1.55978e+08	1.76309e+08	1.63808e+08	1.29131e+08	1.62815e+08	18	19	19	18	18	19	17
Q10589	Bone marrow stromal antigen 2	BST2	4.4106e+06	3.13897e+06	2.3076e+06	4.03725e+06	3.0676e+06	2.32816e+06	4.22472e+06	5.47633e+06	13.84	7.69	8	2.25	13.96	9.8	6.89	10.23	2.98904e+06	3.6284e+06	2.79948e+06	2.41811e+06	2.40183e+06	2.10287e+06	4.14714e+06	4.81129e+06	4.27335e+06	2.85682e+06	3.56045e+06	2.78551e+06	2.32958e+06	2.55556e+06	2.09935e+06	4.35181e+06	3.82394e+06	3.93601e+06	4.20255e+06	4.329e+06	4.1426e+06	5.44216e+06	4.93423e+06	6.05261e+06	3	3	3	3	3	3	3
Q9UK61	Protein TASOR	TASOR	7.69283e+06	6.56057e+06	6.29495e+06	8.19678e+06	7.74209e+06	6.54856e+06	7.66098e+06	7.14857e+06	6.46	16.43	7.3	10.27	8.14	12.77	5.15	11.85	7.03829e+06	6.22916e+06	6.41428e+06	6.1999e+06	7.37331e+06	5.31163e+06	8.00295e+06	8.03085e+06	7.0447e+06	8.43953e+06	7.57445e+06	7.2123e+06	7.09611e+06	5.58624e+06	6.96334e+06	8.12588e+06	7.81449e+06	8.64998e+06	8.1883e+06	6.75658e+06	8.03806e+06	7.11034e+06	6.32144e+06	8.01392e+06	27	27	28	29	26	27	28
P49327	Fatty acid synthase	FASN	1.36279e+07	1.04684e+07	1.14137e+07	1.14583e+07	1.01446e+07	9.42308e+06	2.32064e+07	3.24454e+07	3.66	13.81	11.61	10.55	17.33	22.54	16.07	41.45	1.00451e+07	1.05682e+07	1.07918e+07	1.28911e+07	1.15957e+07	9.7544e+06	1.49781e+07	1.18876e+07	1.40181e+07	8.26639e+06	1.04179e+07	1.17496e+07	7.30121e+06	9.41812e+06	1.15499e+07	1.3551e+07	1.00894e+07	1.07345e+07	2.38308e+07	2.05075e+07	2.52808e+07	2.68739e+07	2.26791e+07	4.77833e+07	46	47	48	53	46	47	51
O60573	Eukaryotic translation initiation factor 4E type 2	EIF4E2	609883	369711	350651	354304	426766	448560	565806	644929	10.73	6.5	19.92	12.88	20.32	33.15	22.98	51.67	351859	415179	342096	370451	325719	355782	488895	608935	731820	422017	342532	515748	329504	400939	615237	383488	262330	417095	645402	549709	502308	575611	351799	1.00738e+06	3	3	3	2	2	2	2
O94874	E3 UFM1-protein ligase 1	UFL1	144733	90543.2	243713	116484	190330	183833	808766	1.50427e+06	15.51	18.03	19.47	7.13	20.69	12.7	2.31	55.39	79217.4	86159.4	106253	193315	263858	273965	135630	176340	122230	146216	202843	221931	165640	210153	175707	117863	118201	113388	875288	774013	776997	1.07844e+06	970065	2.4643e+06	2	2	2	3	4	4	2
Q99836	Myeloid differentiation primary response protein MyD88	MYD88	69436.5	41413.9		38647.5	0	40116.7	311743	594916	26.41		7.28	23.93		53.37	7.7	45.96	28898.2	46210.8	49132.6				72002.6	72696.1	63610.8				61066.6	18276.9	41006.5	40330.3	35213.2	40399	321897	380736	232595	410704	464935	909109	1		1				1
Q92879	CUGBP Elav-like family member 1	CELF1	940871	1.34866e+06	878913	794867	1.67093e+06	786768	3.3015e+06	3.88635e+06	17.11	24.35	24.23	8.17	28.57	39.07	19.77	8.84	1.08248e+06	1.49237e+06	1.47113e+06	826475	695982	1.11428e+06	682451	1.11373e+06	1.02644e+06	1.13019e+06	1.84839e+06	2.03422e+06	621968	596955	1.14138e+06	814288	628899	941415	3.04004e+06	3.57854e+06	3.28592e+06	3.54928e+06	4.23627e+06	3.8735e+06	5	6	5	5	4	5	4
Q9H8H2	Probable ATP-dependent RNA helicase DDX31	DDX31	1.15235e+06	1.2953e+06	954580	1.31255e+06	1.1988e+06	894043	3.04284e+06	2.54969e+06	18.2	18.31	3.19	10.36	15.05	21.17	11.25	9.48	1.29082e+06	1.06188e+06	1.53321e+06	758743	1.01031e+06	1.09469e+06	1.19459e+06	1.1344e+06	1.12807e+06	1.09571e+06	1.09356e+06	1.40713e+06	856943	726073	1.09911e+06	1.3251e+06	1.15902e+06	1.45352e+06	3.05064e+06	2.7238e+06	3.35409e+06	2.67493e+06	2.27108e+06	2.70305e+06	7	8	7	9	9	6	7
Q86XP3	ATP-dependent RNA helicase DDX42	DDX42	6.74122e+06	3.06317e+06	1.8673e+06	7.08535e+06	3.50243e+06	2.32994e+06	3.18985e+06	3.30034e+06	17.78	4.99	11.63	7.48	24.06	10.54	7.55	28.54	2.76755e+06	3.69162e+06	2.73035e+06	1.81576e+06	1.97495e+06	1.8112e+06	5.84443e+06	7.08156e+06	7.29766e+06	2.53147e+06	4.04471e+06	3.93112e+06	2.24048e+06	2.14169e+06	2.60764e+06	7.11301e+06	6.53695e+06	7.60608e+06	3.42934e+06	2.95214e+06	3.18808e+06	3.43315e+06	2.29923e+06	4.16864e+06	15	15	15	12	11	13	17
Q9H269	Vacuolar protein sorting-associated protein 16 homolog	VPS16	295962	195041	210727	176244	188332	214980	684247	1.04135e+06	17.61	24.35	5.37	6.05	13.31	12.53	21.85	34.29	223173	156771	205179	187542	269542	175098	289152	284610	314124	178475	169700	216821	198601	246073	200265	209487	185193	134053	730810	670351	651580	768850	909669	1.44552e+06	3	2	3	3	3	3	3
Q13151	Heterogeneous nuclear ribonucleoprotein A0	HNRNPA0	4.52535e+07	5.85326e+07	3.50631e+07	3.65565e+07	6.32577e+07	4.63245e+07	8.45292e+07	7.46296e+07	3.96	16.36	23.7	5.28	10.81	9.76	3.29	9.17	5.69418e+07	5.74655e+07	6.11907e+07	3.70114e+07	2.86047e+07	3.95731e+07	3.88464e+07	3.92768e+07	5.76373e+07	6.01616e+07	5.85184e+07	7.10933e+07	4.65425e+07	4.17003e+07	5.07308e+07	3.6698e+07	3.529e+07	3.76816e+07	8.23932e+07	8.15353e+07	8.9659e+07	6.88448e+07	7.2856e+07	8.21879e+07	17	17	16	16	14	15	17
P49116	Nuclear receptor subfamily 2 group C member 2	NR2C2	0	75951.2		0	0	0	620118	749572	43.69			7.71				13.72	85133.2	103575	39145.4																614871	575127	670356	712836	670179	865702		1	1
P62487	DNA-directed RNA polymerase II subunit RPB7	POLR2G	909582	821294	484925	803726	1.28312e+06	700536	1.59409e+06	1.40049e+06	18.49	4.05	13.05	3.57	30.65	23.38	10.19	9.14	895731	921605	646547	502268	463575	488933	778036	1.00861e+06	942095	1.54422e+06	1.47435e+06	830779	815094	512962	773551	888605	725211	797361	1.6515e+06	1.59319e+06	1.53757e+06	1.48166e+06	1.25294e+06	1466856	2	2	2	2	2	2	2
Q96HC4	PDZ and LIM domain protein 5	PDLIM5	872509	804569	682509	792868	913759	545763	2.20522e+06	3.21738e+06	21.09	18.74	9.21	5.18	21.6	29.07	5.81	68.96	714701	1.00032e+06	698689	682685	810313	554530	892253	784114	941159	686038	1.01961e+06	1.03563e+06	386951	546057	704282	743419	800511	834673	2.31914e+06	2.0908e+06	2.20572e+06	1.93847e+06	1.93418e+06	5.77948e+06	4	4	4	5	4	4	6
Q96T58	Msx2-interacting protein	SPEN	2.32217e+06	3.22158e+06	2.91123e+06	2.97917e+06	3.67721e+06	2.67217e+06	2.83048e+06	2.91611e+06	11.03	10.69	10.47	5.48	14.62	1.3	4.26	4.64	3.49989e+06	3.34353e+06	2.82133e+06	2.81714e+06	3.25852e+06	2.65802e+06	2.42331e+06	2.49831e+06	2.0449e+06	3.46925e+06	4.28766e+06	3.27471e+06	2.69746e+06	2.63247e+06	2.68657e+06	3.12557e+06	2.9007e+06	2.91124e+06	2.98044e+06	2.84012e+06	2.67089e+06	2.98958e+06	2.76009e+06	2.99865e+06	16	17	17	17	17	15	16
Q8NEF9	Serum response factor-binding protein 1	SRFBP1	4.24681e+06	5.03375e+06	6.64361e+06	3.87328e+06	6.02703e+06	6.4056e+06	7.77776e+06	5.41905e+06	7.2	4.4	4.28	4.7	2.09	15.24	8.86	13.57	5.131e+06	4.63278e+06	5.33748e+06	6.97709e+06	6.52237e+06	6.43138e+06	4.0853e+06	4.44363e+06	4.2115e+06	5.88343e+06	6.08021e+06	6.11745e+06	7.34747e+06	5.39786e+06	6.47147e+06	3.71583e+06	4.2669e+06	3.6371e+06	7.76339e+06	7.41983e+06	8.15005e+06	5.1192e+06	4.88114e+06	6.25682e+06	13	13	12	14	13	13	12
Q9UGU0	Transcription factor 20	TCF20	3.31664e+06	2.81873e+06	3.8555e+06	3.12606e+06	3.31061e+06	3.12659e+06	3.05377e+06	2.84531e+06	11.79	11.22	9.98	20.11	4.95	7.36	4.45	9.73	3.08563e+06	2.92413e+06	2.44642e+06	3.40689e+06	4.27033e+06	3.88928e+06	3.35843e+06	3.6249e+06	2.96661e+06	3.14357e+06	3.31746e+06	3.47079e+06	3.26813e+06	2.86102e+06	3.25062e+06	3.13009e+06	3.26327e+06	2.98483e+06	2.38194e+06	3.19356e+06	3.58582e+06	2.88384e+06	2.55116e+06	3.10093e+06	13	13	13	16	15	10	14
P61619	Protein transport protein Sec61 subunit alpha isoform 1	SEC61A1	4.18809e+06	3.72742e+06	3.32869e+06	3.64521e+06	4.33355e+06	4.01578e+06	6.41252e+06	7.08182e+06	11.04	8.96	8.17	4.91	4.93	14.6	14.23	22.83	3.29786e+06	3.76661e+06	4.11779e+06	3.34187e+06	3.62009e+06	3.02409e+06	4.35634e+06	4.41348e+06	3.79445e+06	4.47404e+06	4.43866e+06	4.08794e+06	4.46958e+06	4.22408e+06	3.35368e+06	3.36723e+06	4.24363e+06	3.32478e+06	6.74262e+06	6.11554e+06	6.3794e+06	7.20365e+06	5.40756e+06	8.63425e+06	8	8	8	7	7	7	8
Q7Z417	Nuclear fragile X mental retardation-interacting protein 2	NUFIP2	119160	782970	424440	50072.9	736299	733958	3.58238e+06	4.19491e+06	32.78	8.34	35.42	3.96	33.21	12.65	13.6	16.99	555473	1.0612e+06	732238	422538	460760	390022	110364	82044.5	165071	457609	914768	836521	649156	833155	719564	57809.8	44981.9	47427	3.53177e+06	3.74273e+06	3.47264e+06	4.35381e+06	3.41606e+06	4.81487e+06	4	6	5	5	4	4	1
Q9UNX4	WD repeat-containing protein 3	WDR3	2.25269e+07	2.45827e+07	2.36912e+07	2.35314e+07	2.72656e+07	2.51379e+07	2.46487e+07	2.2766e+07	8.9	4.16	6.61	14.4	7.44	7.21	11.9	11.9	2.53869e+07	2.21063e+07	2.62549e+07	2.37197e+07	2.46626e+07	2.26912e+07	2.41521e+07	2.21989e+07	2.12296e+07	2.90841e+07	2.50757e+07	2.7637e+07	2.64547e+07	2.30693e+07	2.58897e+07	2.18666e+07	2.19635e+07	2.6764e+07	2.4212e+07	2.13371e+07	2.83969e+07	2.19091e+07	2.05891e+07	2.58e+07	45	45	44	46	42	45	43
O95059	Ribonuclease P protein subunit p14	RPP14	311913	222028	192590	327204	248078	142450	488051	408352	10.48	13.16	11.18	13.94	8.46	32.07	9.25	21.36	248589	205203	212293	221514	181953	174303	334859	329106	271774	272034	239299	232900	102753	132207	192390	339466	349412	292733	429211	472412	562530	376160	341813	507082	2	2	2	2	2	2	2
Q9Y263	Phospholipase A-2-activating protein	PLAA	36858.3	36817.3		0	59402.1	0	221288	440879	23.55		28.16	10.71	7.23			57.07	45531.1	36731.3	28189.6				28203.2	48364.8	34006.8	58309.8	64139.6	55757.1							204890	210522	248452	287729	303621	731287		1	1				1
Q9UJX3	Anaphase-promoting complex subunit 7	ANAPC7	520393	624180		638724	524113	730839	2.34988e+06	2.41792e+06	27.5		16.73	9.72	22.15	29.23	22.36	13.73	605356	462748	804437				421243	584225	555712	587001	390151	595186	571698	647167	973652	779096	493566	643510	2.35431e+06	2.11934e+06	2.57598e+06	2.11395e+06	2.36758e+06	2.77224e+06	3	1	3				3
Q9UNH7	Sorting nexin-6	SNX6	290777	162774	336352	544780	327580	232950	709237	1.22187e+06	15.96	10.7	10.62	17.99	5.53	15.9	103.67	55.35	162177	189050	137096	371287	338358	299411	301703	255916	314713	319305	315069	348365	198938	227508	272403	231084	1.19675e+06	206502	840356	701801	585555	753651	914760	1.99721e+06	1	2	2	4	3	5	3
Q2NL82	Pre-rRNA-processing protein TSR1 homolog	TSR1	385936	39510.1	401944	36727.4	86234.5	137243	1.31945e+06	2.00045e+06	38.1	24.69	26.34	15.56	9.2	20.62	27.44	23.82	23694.5	53667.4	41168.3	514858	328528	362447	274556	473718	409536	77495.1	88231.4	92976.9	106629	162433	142666	40691.4	25270.3	44220.4	1.50733e+06	1.35076e+06	1.10025e+06	2.02284e+06	1.51315e+06	2.46536e+06	1	1	1	3	2	2	2
O75818	Ribonuclease P protein subunit p40	RPP40	919254	607699	454469	916460	756774	586373	1.62928e+06	1.2619e+06	12.84	6.27	3.54	6.27	1.9	6.14	17.24	15.91	563332	561999	697765	444094	486686	432626	922642	885109	950010	743754	754422	772145	577063	555954	626101	831798	818800	1.09878e+06	1.59571e+06	1.54817e+06	1.74396e+06	1.24477e+06	1.0702e+06	1.47073e+06	4	4	4	3	3	3	4
Q5T8P6	RNA-binding protein 26	RBM26	189689	21124.2	13413.8	189706	0	0	507188	748088	22.35	23.24	29.44	4.65			0.55	18.59	21866.5	16075.6	25430.5	9877.85	14600.1	15763.4	143057	251573	174438							190180	190434	188505	533725	499166	488673	640689	698428	905148	1		1		1	1	4
P36507	Dual specificity mitogen-activated protein kinase kinase 2	MAP2K2	184949	119089	193534	170612	145187	156680	593904	654012	20.98	17.87	5.33	8	32.64	31.68	16.26	73.24	93353.5	120661	143253	179227	232969	168405	180007	178539	196302	116371	119307	199884	105666	159550	204824	178567	193514	139754	577085	557092	647536	491026	277797	1.19321e+06	2	2	2	3	3	3	2
P46821	Microtubule-associated protein 1B	MAP1B	2.27308e+07	2.61053e+07	2.56272e+07	2.25533e+07	2.75533e+07	2.88399e+07	1.33541e+07	2.28204e+07	4.47	2.57	6.33	8.22	7.73	7.9	8.42	63.38	2.5814e+07	2.73904e+07	2.51115e+07	2.59374e+07	2.60735e+07	2.48707e+07	2.18994e+07	2.19019e+07	2.43912e+07	2.5639e+07	2.7172e+07	2.98488e+07	2.62427e+07	2.97811e+07	3.04958e+07	2.26292e+07	2.44138e+07	2.0617e+07	1.32815e+07	1.44856e+07	1.22951e+07	1.45379e+07	1.44013e+07	3.9522e+07	49	49	48	51	50	45	45
O00429	Dynamin-1-like protein	DNM1L	227357	195624	211648	147385	225632	222776	705480	967076	18.72	21.47	17.82	7.44	17.58	12.73	7.09	56.15	176909	172140	237825	178829	192594	263519	203121	204818	274133	191000	216991	268904	200450	213191	254687	157183	136378	148595	724748	646054	745636	639858	667450	1.59392e+06	3	4	3	4	3	4	3
Q14137	Ribosome biogenesis protein BOP1	BOP1	3.50716e+07	3.65771e+07	2.97749e+07	3.77569e+07	4.08555e+07	3.10461e+07	3.13427e+07	2.85218e+07	9.09	1.9	3.31	10.87	4.39	7.34	5.64	15.76	3.93978e+07	3.29101e+07	3.74234e+07	3.03398e+07	2.92105e+07	2.97744e+07	3.61362e+07	3.52424e+07	3.38361e+07	4.2655e+07	3.90708e+07	4.08407e+07	3.22539e+07	2.84181e+07	3.24663e+07	3.80912e+07	3.54807e+07	3.96988e+07	2.99579e+07	2.88451e+07	3.52251e+07	2.65511e+07	2.53501e+07	3.36643e+07	33	33	30	31	29	29	32
Q9UGR2	Zinc finger CCCH domain-containing protein 7B	ZC3H7B	0	26719.6		0	80683	0	392995	648272	6.19			9.42	25.39			29.57	25816.8	28627.2	25714.7							71357.6	104169	66522.4							400640	352767	425578	542297	532963	869556		1	1
Q9Y2R4	Probable ATP-dependent RNA helicase DDX52	DDX52	6.80199e+06	5.53132e+06	4.4928e+06	6.3043e+06	6.05377e+06	4.63888e+06	1.14611e+07	1.07356e+07	6.12	5.83	8.61	8.78	9.69	9.32	13.43	7.98	5.87798e+06	5.20153e+06	5.51444e+06	4.30284e+06	4.79143e+06	4.38414e+06	6.64905e+06	7.44924e+06	6.30767e+06	6.29394e+06	6.48196e+06	5.38542e+06	5.00493e+06	4.16172e+06	4.74999e+06	6.44974e+06	5.39414e+06	7.069e+06	1.12441e+07	1.05811e+07	1.25582e+07	1.06164e+07	9.94439e+06	1.16461e+07	17	16	17	17	16	17	17
Q96AC1	Fermitin family homolog 2	FERMT2	506671	695565	441387	449007	807276	750881	954821	1.28609e+06	41.36	73.28	51.51	12.64	34.07	50.58	62.13	26.78	1.00743e+06	638727	440538	809309	313059	201792	806620	382098	331296	1.0038e+06	925105	492920	1.15754e+06	689701	405398	770460	270412	306149	1.08866e+06	854226	921578	1.24313e+06	965228	1.64993e+06	2	2	3	1	1	1	2
Q96P11	28S rRNA (cytosine-C(5))-methyltransferase	NSUN5	28571.9	57607.4	92815.3	0	57678.4	0	477906	519567	25.48	28.94	12.77	7.32	66.41			28.15	46156.3	74157.8	52508.1	85142.1	70624.7	122679	26874.6	26082.2	32758.8	40244.5	31193.1	101598							444792	514472	474454	424896	445763	688041	1	2	1	3	2	1	1
Q9UNF1	Melanoma-associated antigen D2	MAGED2	1.32223e+06	1.04346e+06	780646	1.34789e+06	1.06489e+06	815081	2.29003e+06	3.31114e+06	4.13	5.51	2.41	3.39	6.1	23.59	9.11	44.53	999056	1.04631e+06	1.08502e+06	791549	817142	733247	1.2973e+06	1.35816e+06	1.31123e+06	991494	1.11477e+06	1.08841e+06	627885	1.01208e+06	805281	1.33952e+06	1.47462e+06	1.22953e+06	2.36129e+06	2.30156e+06	2.20725e+06	2.57072e+06	2.35357e+06	5.00913e+06	10	10	8	8	7	7	10
P26640	Valine--tRNA ligase	VARS1	212569	217954	242239	126477	341994	184416	922532	1.30049e+06	16.24	26.68	25.63	11.59	21.73	7.4	15.45	35.82	206094	190006	257761	242444	306777	177496	216074	265204	156429	288422	310740	426820	188437	195597	169213	147449	108796	123185	981941	799136	986518	1.03387e+06	1.02915e+06	1.83845e+06	3	3	2	1	3	3	3
P61513	60S ribosomal protein L37a	RPL37A	1.03711e+07	9.21801e+06	8.54432e+06	9.25117e+06	1.04355e+07	1.11838e+07	3.78426e+07	3.77753e+07	25.47	14.31	15.95	4.98	23.12	24.18	20.9	8.66	1.01762e+07	6.54253e+06	1.09353e+07	8.14619e+06	7.57e+06	9.91678e+06	1.00463e+07	8.90371e+06	1.21632e+07	1.14292e+07	7.68456e+06	1.21927e+07	1.00034e+07	9.27077e+06	1.42774e+07	8.75093e+06	7.61665e+06	1.13859e+07	3.95065e+07	3.57933e+07	3.82279e+07	4.15285e+07	3.55161e+07	3.62814e+07	3	3	3	3	3	3	3
O75694	Nuclear pore complex protein Nup155	NUP155	1.00194e+07	1.10793e+07	1.10131e+07	1.10132e+07	1.21597e+07	1.14573e+07	2.51255e+07	2.29345e+07	2.12	14.52	10.91	6.1	10.96	9.03	21.64	7.86	1.13067e+07	1.08376e+07	1.10937e+07	1.11587e+07	1.25339e+07	9.34663e+06	9.77845e+06	1.1213e+07	9.06674e+06	1.35463e+07	1.20449e+07	1.08881e+07	1.17441e+07	1.03098e+07	1.23181e+07	1.15424e+07	8.40955e+06	1.30877e+07	2.39657e+07	2.45469e+07	2.68641e+07	2.26339e+07	2.13015e+07	2.48681e+07	35	31	32	31	30	30	31
Q7L2H7	Eukaryotic translation initiation factor 3 subunit M	EIF3M	161675	272095	278043	92867.8	252385	239003	2.18727e+06	2.34061e+06	19.34	9.35	18.16	3.84	47.2	21.57	10.07	47.08	212083	293920	310281	278066	252044	304018	144314	145138	195575	208396	161502	387258	244982	184727	287298	101872	93530.1	83201	2.17404e+06	2.11062e+06	2.27714e+06	3.27183e+06	1.12394e+06	2.62605e+06	3	4	4	3	3	4	2
Q92522	Histone H1.10	H1-10	9.85934e+06	9.33991e+06	1.00896e+07	9.77426e+06	1.08468e+07	1.2667e+07	6.26571e+07	6.78157e+07	2.54	0.83	21.46	2.05	10.25	22.1	8.16	5.53	9.58887e+06	9.31502e+06	9.11586e+06	1.00541e+07	1.00292e+07	1.01854e+07	7.45274e+06	1.14247e+07	1.07006e+07	1.0028e+07	1.04e+07	1.21123e+07	1.20324e+07	1.02394e+07	1.57293e+07	9.46387e+06	9.17869e+06	1.06802e+07	6.11874e+07	6.32187e+07	6.3565e+07	6.3992e+07	6.79672e+07	7.14878e+07	10	11	10	11	10	11	10
Q9BRJ6	Uncharacterized protein C7orf50	C7orf50	55496.5	37802.6	31633	0	38141.4	31887.5	2.44901e+06	2.12079e+06	25.55	38.66	14.83	34.44	36.63	17.32		30.81	28973.2	48115.1	36319.4	23700.8	45715.1	25483	61508.9	58860.5	46120.1	26098.2	53460.9	34865	25566	35787	34309.5				2.01773e+06	1.90832e+06	3.42097e+06	1.95323e+06	1.56758e+06	2.84156e+06	1	1		1	1		1
P25787	Proteasome subunit alpha type-2	PSMA2	1.89566e+06	1.16669e+06	826160	1.56329e+06	1.25826e+06	1.11659e+06	3.47269e+06	3.42809e+06	39.91	8.2	33.49	6.31	6.82	16.44	5.38	11.02	752606	1.67073e+06	1.07672e+06	821459	760923	896098	1.70044e+06	1.38131e+06	2.60523e+06	1.18521e+06	1.23689e+06	1.35267e+06	913681	1.27097e+06	1.16512e+06	1.49454e+06	1.53834e+06	1.65699e+06	3.64273e+06	3.54996e+06	3.22539e+06	3.84579e+06	3.32772e+06	3.11076e+06	5	5	5	5	5	4	7
O95819	Mitogen-activated protein kinase kinase kinase kinase 4	MAP4K4	283840	391069	331712	245571	406992	397535	1.22957e+06	1.40107e+06	12.38	2.89	5.26	3.48	25.89	34.48	8.09	20.91	335883	410948	426378	320901	339155	335079	283566	269061	298894	322509	373429	525038	267699	384045	540862	264904	225202	246607	1.26029e+06	1.18063e+06	1.24778e+06	1.29073e+06	1.17928e+06	1.73321e+06	6	5	6	5	6	5	5
Q12824	SWI/SNF-related matrix-associated actin-dependent regulator of chromatin subfamily B member 1	SMARCB1	2.90321e+06	2.607e+06	2.03006e+06	2.7754e+06	2.6817e+06	2.41125e+06	6.65241e+06	6.06495e+06	18.85	14.05	10.77	5.37	4.96	4.21	4.08	12.38	2.72168e+06	3.03093e+06	2.06839e+06	2.02594e+06	2.31741e+06	1.74685e+06	2.57248e+06	3.19423e+06	2.94292e+06	2.53989e+06	2.80361e+06	2.70159e+06	2.30655e+06	2.50907e+06	2.41813e+06	2.90258e+06	2.7376e+06	2.68602e+06	6.30418e+06	6.63515e+06	7.0179e+06	5.38915e+06	5.93254e+06	6.87314e+06	7	7	8	8	4	7	7
P29375	Lysine-specific demethylase 5A	KDM5A	126060	119092	112430	135715	127197	109687	198852	182175	23.46	15.57	33.56	15.98	16.83	11.08	1.88	17.17	142733	88267.4	126277	93647.4	128276	115366	150142	150830	77207	112459	117384	151748	109190	97786	122086	132830	136660	137657	166302	200467	229788	157081	172223	217220	2	2	2	2	2	2	2
Q13637	Ras-related protein Rab-32	RAB32	1.71902e+06	1.43811e+06	1.60586e+06	1.18526e+06	1.38225e+06	1.45428e+06	2.88674e+06	2.58393e+06	13.53	6.05	11.55	2.36	11.03	8.29	4.7	44.57	1.35337e+06	1.30028e+06	1.66067e+06	1.50615e+06	1.70025e+06	1.61116e+06	1.51959e+06	1.91684e+06	1.72064e+06	1.31641e+06	1.27373e+06	1.55661e+06	1.3715e+06	1.39869e+06	1.59265e+06	1.22534e+06	1.20872e+06	1.12172e+06	2.84164e+06	2.85336e+06	2.96523e+06	2.1077e+06	1.74675e+06	3.89736e+06	6	6	6	5	5	5	7
P08559	Pyruvate dehydrogenase E1 component subunit alpha, somatic form, mitochondrial	PDHA1	130581	160354	140166	155880	62980.8	230374	745776	1.13101e+06	10.21	14.85	9.5	23.01	14.56	55.68	10.53	63.02	178430	156115	146519	158406	117493	144600	131664	142407	117672	67749	52412.1	68781.2	377910	167865	145349	169390	137603	160646	903364	562956	771009	904996	558705	1.92933e+06	3	2	2	2	2	2	2
Q13200	26S proteasome non-ATPase regulatory subunit 2	PSMD2	6.9508e+06	7.80416e+06	6.0129e+06	5.52764e+06	8.10327e+06	6.17764e+06	2.94272e+07	2.81349e+07	7.2	1.42	17.67	6.36	26.24	10.18	1.62	29.83	7.27331e+06	8.39321e+06	7.74595e+06	5.92219e+06	6.09173e+06	6.02478e+06	6.35868e+06	6.13114e+06	8.36258e+06	6.11686e+06	7.84659e+06	1.03464e+07	5.64829e+06	6.01138e+06	6.87323e+06	5.4286e+06	5.60265e+06	5.55167e+06	3.02377e+07	2.72881e+07	3.07558e+07	2.66419e+07	2.05879e+07	3.7175e+07	25	26	23	22	21	22	22
Q14247	Src substrate cortactin	CTTN	7.65291e+07	6.84943e+07	5.7027e+07	6.39789e+07	7.97239e+07	6.31124e+07	1.96298e+08	2.00904e+08	5.49	10.87	11.41	6.06	4.06	9.72	10.06	21.82	7.25322e+07	6.78665e+07	6.50841e+07	6.41698e+07	5.30133e+07	5.38979e+07	7.18202e+07	7.11625e+07	8.66046e+07	8.34279e+07	7.74654e+07	7.82783e+07	6.07342e+07	7.00823e+07	5.85208e+07	6.89507e+07	6.62733e+07	5.67126e+07	1.87032e+08	2.09703e+08	1.9216e+08	2.07888e+08	1.53996e+08	2.40827e+08	48	49	51	50	47	49	48
P28288	ATP-binding cassette sub-family D member 3	ABCD3	1.59474e+06	1.38253e+06	1.14862e+06	1.24955e+06	1.7676e+06	1.53986e+06	2.31026e+06	2.64763e+06	22.22	2.01	25.93	9.25	12.75	4.53	7.51	11.54	1.33173e+06	1.10391e+06	1.71196e+06	1.16999e+06	1.15168e+06	1.1242e+06	1.30598e+06	2.06841e+06	1.40984e+06	1.92342e+06	1.50921e+06	1.87018e+06	1.46557e+06	1.60413e+06	1.54988e+06	1.35699e+06	1.18388e+06	1.20779e+06	2.48023e+06	2.07023e+06	2.38034e+06	2.54535e+06	2.40641e+06	2.99114e+06	9	10	9	9	8	9	7
P27708	CAD protein	CAD	2.09603e+06	1.62992e+06	1.47662e+06	1.79632e+06	1.68152e+06	1.37333e+06	2.55687e+06	3.85332e+06	37.8	15.1	7.67	13.26	32.24	17.45	10.88	42.18	1.49424e+06	1.0929e+06	2.30261e+06	1.46699e+06	1.25861e+06	1.70426e+06	2.22928e+06	2.14118e+06	1.91762e+06	1.53915e+06	1.22484e+06	2.28057e+06	1.4839e+06	1.09834e+06	1.53777e+06	1.65852e+06	1.71051e+06	2.01991e+06	2.60385e+06	2.19675e+06	2.87002e+06	2.79467e+06	3.04036e+06	5.72492e+06	12	8	11	10	10	7	10
O95400	CD2 antigen cytoplasmic tail-binding protein 2	CD2BP2	43968.5	89607.9	17533.1	32095.3	0	128808	1.24741e+06	1.19775e+06	26.43	21.23	67.07	26.47		47.37	7.7	15.16	69565.1	115736	83522.4	21697.7	16372.8	14528.9	18551.1	37056.3	76298.1				60697.5	178483	147244	34767.7	31623.8	29894.4	1.31024e+06	1.54163e+06	890359	1.11114e+06	1.07571e+06	1.40639e+06	2	1	2	1		1	1
Q13137	Calcium-binding and coiled-coil domain-containing protein 2	CALCOCO2	2.15196e+06	2.69175e+06	2.37579e+06	1.58136e+06	1.59896e+06	1.52069e+06	9.04333e+06	7.55812e+06	12.78	18.44	11.42	18.49	10.32	11.07	16.07	32.06	3.05964e+06	2.63734e+06	2.37827e+06	2.77258e+06	2.44916e+06	1.90563e+06	2.34743e+06	1.8762e+06	2.23224e+06	1.45851e+06	1.7807e+06	1.55766e+06	1.5076e+06	1.69521e+06	1.35926e+06	1.87227e+06	1.40303e+06	1.46877e+06	7.72606e+06	8.47946e+06	1.09245e+07	6.48942e+06	5.85275e+06	1.03322e+07	13	13	10	12	12	11	11
O43399	Tumor protein D54	TPD52L2	2.00017e+06	2.20148e+06	2.11741e+06	1.20553e+06	3.41487e+06	2.92494e+06	484739	1.34759e+06	3.15	13.3	16.81	18.23	22.3	10.86	7.93	106.06	2.17128e+06	2.28073e+06	2.15244e+06	2.37638e+06	1.81771e+06	2.15814e+06	1.64854e+06	2.03368e+06	2.3183e+06	3.05838e+06	2.89681e+06	4.28941e+06	2.75701e+06	2.72659e+06	3.29121e+06	1.19128e+06	1.30741e+06	1.11791e+06	535107	382685	536426	689225	366170	2.98739e+06	6	6	5	5	5	5	6
P46939	Utrophin	UTRN	1.11378e+07	6.39954e+06	7.69519e+06	1.02813e+07	9.38659e+06	6.84529e+06	2.14747e+07	2.26086e+07	2.65	68.44	12.98	11.72	14.4	9.81	10.6	20.63	6.49409e+06	6.20372e+06	6.50082e+06	4.55106e+06	1.37757e+07	4.75882e+06	1.06074e+07	1.27733e+07	1.00327e+07	7.85188e+06	9.90903e+06	1.03989e+07	6.25551e+06	6.70454e+06	7.57581e+06	1.12179e+07	9.08509e+06	1.05409e+07	2.12596e+07	1.90733e+07	2.40912e+07	2.01049e+07	1.97321e+07	2.79888e+07	44	40	43	40	37	34	44
P61081	NEDD8-conjugating enzyme Ubc12	UBE2M	289073	264195	251954	238825	66639.7	394294	550842	720136	14.67	11.45	12.3	8.06	16.31	35.76	6.13	3.49	221335	274429	296821	218746	266293	270825	252253	291769	323197	54104.1	72418	73396.9	255267	390458	537157	230239	255725	230512	579118	573736	499673	703614	707703	749089	2	2	2	2	1	2	2
Q86YZ3	Hornerin	HRNR	7.80179e+07	4.56615e+07	5.82127e+07	6.58098e+07	3.51428e+07	4.53307e+07	3.45149e+07	2.66037e+07	63.56	61.73	14.37	22.34	36.78	29.54	48.05	43.32	3.94592e+07	7.72848e+07	2.02406e+07	9.67833e+07	5.21784e+07	2.56762e+07	9.0638e+07	7.42152e+07	6.92004e+07	4.71811e+07	3.67646e+07	2.14828e+07	4.8315e+07	5.69785e+07	3.06986e+07	7.21044e+07	9.38127e+07	3.15122e+07	3.68139e+07	4.08153e+07	2.59156e+07	3.94056e+07	1.70524e+07	2.3353e+07	28	29	14	32	32	16	31
Q9BZG1	Ras-related protein Rab-34	RAB34	685413	587479	597671	555337	605826	729480	1.25431e+06	1.7858e+06	9.51	1.7	9.03	10.95	7.91	15.1	4.68	20.06	566887	544824	650725	608745	595504	588764	631297	672001	752941	646304	618255	552919	845324	716963	626153	555536	529262	581214	1.41256e+06	1.18327e+06	1.16709e+06	1.42218e+06	1.79689e+06	2.13833e+06	4	5	3	4	5	4	5
Q15050	Ribosome biogenesis regulatory protein homolog	RRS1	4.71432e+07	4.6068e+07	3.68881e+07	4.78408e+07	5.20768e+07	3.81536e+07	4.63211e+07	4.0297e+07	13.27	6.99	3.32	12.45	8.42	13.35	9.28	15.06	5.22322e+07	4.0009e+07	4.59628e+07	3.93424e+07	3.42029e+07	3.71189e+07	4.87128e+07	4.55835e+07	4.71333e+07	5.60431e+07	4.7371e+07	5.28162e+07	4.10791e+07	3.22735e+07	4.11082e+07	4.86051e+07	4.30676e+07	5.18497e+07	4.52751e+07	4.11482e+07	5.254e+07	3.84905e+07	3.53353e+07	4.70654e+07	35	34	34	33	33	35	37
Q9GZR7	ATP-dependent RNA helicase DDX24	DDX24	2.9139e+07	1.58958e+07	1.39415e+07	3.0587e+07	1.85299e+07	1.3972e+07	3.98526e+07	3.90922e+07	8.73	8.32	8.13	12.57	3.21	17.33	6.1	16.38	1.59929e+07	1.44623e+07	1.72321e+07	1.42357e+07	1.49259e+07	1.26629e+07	3.07718e+07	3.02232e+07	2.6422e+07	1.84611e+07	1.79719e+07	1.91568e+07	1.47886e+07	1.12478e+07	1.58795e+07	3.19234e+07	2.84564e+07	3.13812e+07	4.00004e+07	3.47694e+07	4.47882e+07	3.65156e+07	3.43794e+07	4.63815e+07	37	37	32	36	33	34	41
Q14764	Major vault protein	MVP	3.91929e+07	3.61475e+07	3.36682e+07	3.04939e+07	3.28926e+07	3.02398e+07	6.41673e+07	7.17369e+07	2.96	5.27	6.21	6.38	6.87	2.06	9.39	28.62	3.49614e+07	3.64448e+07	3.70362e+07	3.56616e+07	3.30828e+07	3.22603e+07	3.6382e+07	4.05823e+07	4.06144e+07	3.12574e+07	3.19511e+07	3.54695e+07	2.95986e+07	3.08445e+07	3.02764e+07	3.24362e+07	3.18413e+07	2.72042e+07	6.19657e+07	6.16436e+07	6.88925e+07	6.57676e+07	5.48523e+07	9.45908e+07	51	51	51	53	50	51	48
Q8IUH3	RNA-binding protein 45	RBM45	1.44534e+06	1.31454e+06	924165	1.43128e+06	1.58768e+06	932574	2.44288e+06	2.06922e+06	17.37	29.17	20.41	3.49	8.67	26.91	5.32	12.01	1.56566e+06	1.25845e+06	1.11951e+06	1.23507e+06	781115	756310	1.18959e+06	1.76809e+06	1.37834e+06	1.71463e+06	1.60697e+06	1.44144e+06	1.22058e+06	761221	815916	1.35058e+06	1.50201e+06	1.44125e+06	2.53217e+06	2.43411e+06	2.36237e+06	2.20991e+06	1.78221e+06	2.21555e+06	7	7	7	5	5	6	7
O15160	DNA-directed RNA polymerases I and III subunit RPAC1	POLR1C	816781	532777	358643	793590	770244	713894	4.88979e+06	4.42364e+06	10.02	5.37	27.01	10.94	22.92	19.2	2.39	10.73	476025	581926	540382	372711	336704	366515	645746	738827	1.06577e+06	673300	663416	974017	635196	634337	872151	809934	798005	772830	5.09739e+06	4.28208e+06	5.28989e+06	4.31312e+06	4.01414e+06	4.94367e+06	5	5	4	5	4	4	7
Q9UHI6	Probable ATP-dependent RNA helicase DDX20	DDX20	470916	351999	404002	564282	466020	534862	952722	1.06819e+06	17.97	15.53	18.22	2.2	19.44	37.98	18.94	30.08	317947	313073	424978	331952	446547	433506	373639	503247	535861	370110	477753	550197	398700	437541	768344	643383	442676	606786	929263	969517	959386	920299	847426	1.43685e+06	5	4	4	5	3	4	5
Q9H5V9	UPF0428 protein CXorf56	CXorf56	571084	432689	284508	621778	527011	109489	310676	657981	17.01	13.65	4.37	9.98	10.34	14.55	20.45	8.13	501624	441246	355199	260259	329288	263978	544698	594375	574179	576370	468567	536096	114160	91741.4	122565	670262	717564	477509	301189	345331	285507	698260	597283	678399	2	2	2	3	3	2	3
O95470	Sphingosine-1-phosphate lyase 1	SGPL1	109115	111413	158842	74744.9	183419	186758	422305	596281	39.61	13.54	29.69	4.5	16.73	24.94	15.71	45.92	64089.3	118724	151427	155995	181639	138892	73891	137624	115831	148078	203285	198894	133726	205512	221036	84438.2	78113.5	61682.9	406564	416918	443434	375411	510786	902647	2	2	2	2	1	2	2
Q10588	ADP-ribosyl cyclase/cyclic ADP-ribose hydrolase 2	BST1	1.84417e+06	1.51191e+06	1.06872e+06	1.59318e+06	1.85018e+06	1.33784e+06	1.36426e+06	1.44639e+06	16.88	34.22	24.28	15.39	18	18.53	32.51	22.35	1.60395e+06	1.22348e+06	1.70831e+06	1.33406e+06	651479	1.22063e+06	1.6084e+06	1.5635e+06	2.36061e+06	1.8682e+06	1.50855e+06	2.17381e+06	1.5028e+06	1.05271e+06	1.458e+06	1.94926e+06	998913	1.83136e+06	1.42297e+06	1.13116e+06	1.53867e+06	1.58771e+06	1.07652e+06	1.67493e+06	3	3	3	2	2	1	3
Q8NB78	Lysine-specific histone demethylase 1B	KDM1B	105245	88034.5	65998.4	97793.4	106575	93246.1	238065	268841	9.8	23.2	20.37	18.44	19.19	28.58	6.85	8.55	87218.3	97042.3	79842.8	50065.5	80599.8	67330	80929.4	121450	113357	84028.9	111767	123930	63055.6	103199	113484	105491	94619.4	93269.5	275709	248660	189828	252619	295142	258762	2	2	2	2	2	1	2
P49184	Deoxyribonuclease-1-like 1	DNASE1L1	305312	206622	117161	255258	306115	261666	334902	452970	16.89	19.44	11.05	13.8	22.51	18.39	9.65	14.14	176020	199205	244643	135985	123647	91850.4	266444	327171	322322	229300	362484	326559	309500	213288	262211	240631	241451	283692	373580	347392	283734	395752	522153	441004	2	2	2	1		1	2
Q86V48	Leucine zipper protein 1	LUZP1	1.26776e+07	1.14249e+07	9.10854e+06	1.14738e+07	1.34308e+07	1.04386e+07	3.09729e+07	3.09797e+07	4.08	16.05	7.77	2.78	4.14	6.56	14.38	15.6	1.1464e+07	1.187e+07	1.09408e+07	9.55277e+06	1.02966e+07	7.47625e+06	1.36263e+07	1.2747e+07	1.16595e+07	1.30529e+07	1.40696e+07	1.31698e+07	9.77667e+06	1.11435e+07	1.03957e+07	1.31769e+07	1.1362e+07	9.88255e+06	3.01494e+07	3.09006e+07	3.18688e+07	2.98054e+07	2.68411e+07	3.62926e+07	41	38	40	39	35	34	41
P07858	Cathepsin B	CTSB	848926	948767	864900	576549	436572	381708	444151	355037	52.46	7.71	3.81	40.95	24.1	53.45	29.44	25.84	507212	1.4882e+06	850889	788625	894109	911965	817962	846271	882545	321338	527547	460832	277948	616777	250398	423430	759066	547152	384877	648267	299309	375934	434523	254655	2	3	3	3	2	3	2
Q99436	Proteasome subunit beta type-7	PSMB7	863041	778145	464369	933322	1.11432e+06	588883	2.42264e+06	1.61782e+06	53.36	36.36	2.43	13.38	29.36	45.08	33.1	28.09	569317	1.25636e+06	508754	533886	587354	271867	838871	875036	875216	892488	1.49008e+06	960384	371275	884626	510749	1.06482e+06	1.15477e+06	580378	2.30491e+06	2.17379e+06	2.78922e+06	1.69867e+06	1.12839e+06	2.0264e+06	2	3	3	2	1	2	3
Q7RTV0	PHD finger-like domain-containing protein 5A	PHF5A	1.83457e+07	1.57575e+07	1.1048e+07	2.0327e+07	1.79546e+07	1.22316e+07	1.75087e+07	1.33805e+07	8.03	10.24	16.79	2.8	6.4	12.65	3.14	3.78	1.71396e+07	1.54762e+07	1.46565e+07	1.16181e+07	1.17808e+07	9.74511e+06	1.49702e+07	2.10058e+07	1.9061e+07	1.91467e+07	1.7865e+07	1.6852e+07	1.26699e+07	1.05123e+07	1.35125e+07	2.00219e+07	1.9898e+07	2.10612e+07	1.80346e+07	1.7427e+07	1.70644e+07	1.37476e+07	1.28032e+07	1.35908e+07	6	6	6	6	6	6	6
Q15746	Myosin light chain kinase, smooth muscle	MYLK	3.62629e+07	4.45959e+07	2.82282e+07	3.08275e+07	3.84618e+07	2.70302e+07	2.3053e+08	2.45635e+08	19.26	7.17	41.9	4.37	34.13	18.96	24.26	6.51	3.62064e+07	5.33731e+07	4.42083e+07	2.92173e+07	2.5901e+07	2.95663e+07	2.71522e+07	2.78331e+07	5.38034e+07	2.58225e+07	3.75338e+07	5.2029e+07	2.11731e+07	3.06841e+07	2.92332e+07	3.92202e+07	2.48694e+07	2.83928e+07	2.33176e+08	2.19392e+08	2.39023e+08	2.53663e+08	2.27219e+08	2.56024e+08	73	72	73	67	61	60	66
P46783	40S ribosomal protein S10	RPS10	4.73405e+06	4.99365e+06	3.80907e+06	4.59424e+06	5.54029e+06	7.26497e+06	3.52576e+07	3.3637e+07	9.47	14.5	17.16	6.84	20.64	21.34	12.8	15.47	4.46347e+06	5.14518e+06	5.37229e+06	4.19773e+06	3.17699e+06	4.0525e+06	4.5461e+06	4.03231e+06	5.62374e+06	5.00604e+06	4.76197e+06	6.85285e+06	5.58169e+06	7.57801e+06	8.63521e+06	4.86445e+06	3.91986e+06	4.99841e+06	3.30179e+07	3.49437e+07	3.78112e+07	3.82582e+07	2.79989e+07	3.46537e+07	7	10	10	9	9	8	9
Q6WCQ1	Myosin phosphatase Rho-interacting protein	MPRIP	1.08053e+07	1.02499e+07	1.04589e+07	1.43233e+07	8.87158e+06	1.02751e+07	5.81226e+07	5.29674e+07	11.47	18.66	7.4	13.63	12.75	13.13	15.34	18.92	1.15948e+07	9.73844e+06	9.4166e+06	9.95394e+06	1.26138e+07	8.80893e+06	1.17255e+07	1.02782e+07	1.0412e+07	7.63677e+06	9.12153e+06	9.85643e+06	9.61526e+06	9.38236e+06	1.18275e+07	1.68096e+07	1.26458e+07	1.35143e+07	5.76457e+07	5.04509e+07	6.62711e+07	4.68889e+07	4.74766e+07	6.45367e+07	39	38	34	36	39	32	38
Q13111	Chromatin assembly factor 1 subunit A	CHAF1A	2.8398e+06	2.14141e+06	2.22101e+06	3.04972e+06	2.85432e+06	3.11001e+06	1.16572e+06	1.39708e+06	7.5	11.37	2.13	16.16	14.73	8.39	2.6	27.44	2.01139e+06	2.0919e+06	2.32095e+06	2.07002e+06	2.51246e+06	2.08054e+06	2.79702e+06	2.81328e+06	2.90909e+06	2.6527e+06	3.33775e+06	2.57252e+06	2.87073e+06	3.07132e+06	3.38797e+06	2.98542e+06	3.13843e+06	3.0253e+06	983368	1.15426e+06	1.35954e+06	1.10441e+06	1.2558e+06	1.83103e+06	10	10	7	9	10	9	12
Q9Y5G0	Protocadherin gamma-B5	PCDHGB5	302678	357216	257183	315272	354586	254187	359947	734005	20.63	16.62	45.35	43.81	28.58	14.88	21.15	33.56	317935	311501	442210	222689	243867	304992	166962	299634	441438	280914	312686	470157	219757	248152	294652	281846	271908	392060	266409	271420	542012	527206	668293	1.00651e+06	3	2	3	3	1	3	2
Q16555	Dihydropyrimidinase-related protein 2	DPYSL2	3.41085e+06	2.90382e+06	2.25353e+06	2.71217e+06	2.80593e+06	2.77263e+06	4.89011e+06	6.64984e+06	9.97	8.64	12.12	11.05	24.59	22.46	8.13	47.79	2.57615e+06	3.00998e+06	3.12534e+06	2.08922e+06	2.46864e+06	2.20273e+06	2.95486e+06	3.51608e+06	3.76159e+06	2.11717e+06	2.80359e+06	3.49704e+06	2.05732e+06	3.19497e+06	3.06559e+06	2.91776e+06	2.47943e+06	2.73933e+06	5.25645e+06	5.14406e+06	4.26983e+06	5.45978e+06	4.23854e+06	1.02512e+07	13	17	16	13	13	13	15
Q02878	60S ribosomal protein L6	RPL6	7.32269e+07	5.1813e+07	4.77169e+07	6.54507e+07	6.10932e+07	6.30987e+07	2.93647e+08	3.01482e+08	6.2	6.57	6.91	8.15	5.07	13.97	7.2	7.56	4.81493e+07	5.31416e+07	5.41481e+07	5.11029e+07	4.71323e+07	4.49155e+07	7.80933e+07	7.3589e+07	6.79984e+07	5.81996e+07	6.07163e+07	6.43636e+07	5.53711e+07	6.12247e+07	7.27003e+07	6.54144e+07	7.01816e+07	6.07561e+07	3.12578e+08	2.66736e+08	3.01626e+08	3.26944e+08	2.82981e+08	2.94519e+08	21	23	23	23	21	23	24
Q8N201	Integrator complex subunit 1	INTS1	3.09764e+06	2.60439e+06	2.92057e+06	2.80041e+06	3.00499e+06	2.48636e+06	5.64728e+06	6.09756e+06	4.07	21.2	23.47	4.66	18.16	12.85	10.83	8.36	2.62886e+06	2.69611e+06	2.48819e+06	2.65665e+06	3.62782e+06	2.47724e+06	2.97085e+06	3.87982e+06	2.44224e+06	2.7146e+06	3.6345e+06	2.66586e+06	2.41019e+06	2.21195e+06	2.83694e+06	3.14607e+06	2.67544e+06	2.57973e+06	5.50441e+06	5.48627e+06	5.95116e+06	5.78237e+06	5.82465e+06	6.68565e+06	21	19	19	20	20	20	19
P61421	V-type proton ATPase subunit d 1	ATP6V0D1	1.1481e+07	1.49651e+07	1.47489e+07	1.04082e+07	1.37452e+07	1.47454e+07	1.0053e+07	9.89088e+06	19.94	18.16	39.75	15.57	25.94	17.41	21.13	26.11	1.43954e+07	1.23077e+07	1.81923e+07	1.44828e+07	1.22128e+07	1.75511e+07	6.25948e+06	1.34801e+07	1.47036e+07	1.5027e+07	9.71624e+06	1.64923e+07	1.52526e+07	1.19631e+07	1.70206e+07	8.61353e+06	9.7497e+06	1.28613e+07	1.06739e+07	8.27298e+06	1.12121e+07	1.07415e+07	6.99013e+06	1.1941e+07	14	14	14	14	14	13	14
O43294	Transforming growth factor beta-1-induced transcript 1 protein	TGFB1I1	0	114489	28995.4	0	55696	57139.2	164939	610836	27.14	25.13		14.04	67.97	63.85		97.28	109673	86104.6	147690	22475.3	27650.3	36860.7				44045.7	25031.7	98010.7	30532.9	42152.6	98732.2				143095	162504	189218	235858	300697	1.29595e+06	1	2	3	1		1
Q6PJG2	Mitotic deacetylase-associated SANT domain protein	MIDEAS	193603	233065	150818	198199	259856	208089	663662	605908	13.32	19.37	6.85	4.44	14.74	11.59	3.79	11.06	226289	266926	205980	154218	178187	120050	178477	203190	199141	221313	260340	297913	180653	217685	225928	206547	196082	191967	646877	646434	697675	552045	584724	680955	3	2	3	3	2	3	2
P11279	Lysosome-associated membrane glycoprotein 1	LAMP1	1.92932e+06	1.83483e+06	1.92997e+06	1.57634e+06	1.71849e+06	1.88674e+06	1.16385e+06	1.22612e+06	44.61	3.26	13.65	15.7	24.25	33.07	26.35	41.72	952291	2.56886e+06	1.98334e+06	1.86926e+06	1.99482e+06	1.92583e+06	2.15719e+06	1.98965e+06	1.64111e+06	1.24061e+06	2.00611e+06	1.90874e+06	1.1674e+06	2.2805e+06	2.21231e+06	1.37654e+06	2.05392e+06	1.29857e+06	1.3656e+06	1.11658e+06	1.00936e+06	1.77099e+06	756033	1.15135e+06	5	5	4	5	5	5	5
O00161	Synaptosomal-associated protein 23	SNAP23	637823	462157	269245	432229	699301	533104	518859	568169	12.99	30.99	36.27	15.92	29.89	9.08	17.69	26.46	451044	526978	408450	237013	363990	206731	620562	877303	415604	591627	940237	566040	491042	585986	522285	484231	468016	344438	588837	540026	427713	538102	435158	731248	3	2	2	2	1	2	2
O75534	Cold shock domain-containing protein E1	CSDE1	135089	320876	105310	165276	438711	254069	1.88481e+06	3.36067e+06	29.99	5.2	17.84	4.65	29.35	16.88	14.04	53.04	274846	431466	256316	103504	100965	111460	111782	133568	159918	306531	445876	563727	267055	206192	288959	155839	191709	148280	1.80827e+06	1.98044e+06	1.86571e+06	2.46465e+06	2.20399e+06	5.41338e+06	3	4	3	2	2	1	3
Q13769	THO complex subunit 5 homolog	THOC5	3.73173e+06	3.95081e+06	2.76233e+06	3.40803e+06	3.79207e+06	3.04443e+06	6.57338e+06	6.08719e+06	6.23	6.89	9.92	15.24	16.85	32.9	14.45	17.41	3.67536e+06	4.02749e+06	4.14957e+06	2.56815e+06	2.94858e+06	2.77025e+06	3.5161e+06	3.51999e+06	4.1591e+06	3.20758e+06	3.69442e+06	4.47421e+06	2.67123e+06	2.28304e+06	4.17901e+06	3.09357e+06	3.15511e+06	3.97541e+06	6.46699e+06	5.62927e+06	7.6239e+06	5.44516e+06	5.50602e+06	7.31039e+06	10	11	12	10	9	10	8
P50613	Cyclin-dependent kinase 7	CDK7	184454	76671.3	40798.2	165086	103733	0	1.54074e+06	1.05901e+06	8.67	42.66	14.73	16.34	18.11		5.29	21.73	76696.3	70010.5	83307.1	59810.8	25645.9	36938	163489	215159	174715	119693	83033.3	108472				160045	160052	175161	1.56374e+06	1.27826e+06	1.78021e+06	1.0192e+06	851348	1.30649e+06	1	2	2	1	1		2
Q63HN8	E3 ubiquitin-protein ligase RNF213	RNF213	1.00613e+06	830956	611328	676815	594908	610336	5.7021e+06	6.87503e+06	0.79	14.55	4.68	10.96	23.22	2.98	5.79	27.04	838391	828362	826114	575871	712504	545608	952475	1.02507e+06	1.04086e+06	475723	562697	746304	617836	589581	623590	670261	641291	718894	5.8886e+06	5.00487e+06	6.21283e+06	5.91637e+06	5.69083e+06	9.01789e+06	15	14	14	14	11	11	16
P36957	Dihydrolipoyllysine-residue succinyltransferase component of 2-oxoglutarate dehydrogenase complex, mitochondrial	DLST	1.07775e+06	1.06123e+06	990115	859816	1.2669e+06	1.14495e+06	2.49417e+06	2.52422e+06	11.07	8.42	14.18	7.43	13.07	11.93	17.88	35.91	938089	1.0735e+06	1.17212e+06	1.01089e+06	1.06112e+06	898336	901927	1.15296e+06	1.17835e+06	1.24544e+06	1.11312e+06	1.44212e+06	1.02422e+06	1.29329e+06	1.11734e+06	726549	1.02803e+06	824865	2.56399e+06	2.28402e+06	2.63449e+06	2.2777e+06	1.76649e+06	3.52846e+06	7	7	7	8	8	6	6
Q7Z7K6	Centromere protein V	CENPV	599435	527829	684197	464542	609583	688961	758782	705509	10.83	6.57	19.11	9.4	18.64	14.26	8.4	22.15	462347	553373	567767	648419	734621	669550	516438	551703	730164	497032	724203	607514	595240	680525	791118	457669	506559	429399	686166	761386	828793	535818	737286	843422	3	3	2	3	3	2	3
P02461	Collagen alpha-1(III) chain	COL3A1	2.83168e+06	1.92046e+06	1.45757e+06	2.94155e+06	2.45004e+06	1.80426e+06	3.28412e+06	3.19014e+06	10.6	18.93	11.48	17.16	23.25	23.6	12.75	30.72	1.77083e+06	2.15238e+06	1.83819e+06	1.65627e+06	1.57392e+06	1.14251e+06	2.46026e+06	2.96956e+06	3.06522e+06	1.94927e+06	2.33099e+06	3.06987e+06	1.35197e+06	2.1975e+06	1.86332e+06	3.23681e+06	3.06842e+06	2.51942e+06	2.96448e+06	2.95303e+06	3.93486e+06	2.44946e+06	2.81961e+06	4.30135e+06	7	7	6	7	7	6	6
Q5T3J3	Ligand-dependent nuclear receptor-interacting factor 1	LRIF1	943581	1.09316e+06	1.05201e+06	1.0547e+06	1.26122e+06	1.10635e+06	1.17494e+06	1.11887e+06	8.41	7.32	5.92	8.75	10.29	10.12	4.16	8.46	1.17992e+06	996866	1.10269e+06	1.11563e+06	1.07395e+06	966462	879339	980428	970975	1.12011e+06	1.37555e+06	1.28799e+06	994062	1.107e+06	1.21798e+06	1.09872e+06	1.01101e+06	1.05436e+06	1.2042e+06	1.06069e+06	1.25993e+06	1.0524e+06	1.07701e+06	1.2272e+06	5	6	6	7	7	7	6
Q99685	Monoglyceride lipase	MGLL	298615	582393	555143	381027	416992	507881	777688	818723	7.89	15.1	22.69	14.87	13.35	19.05	12.6	48.94	567877	545464	633839	621194	460852	583382	261651	257396	376798	398483	372954	479540	488076	422581	612985	420890	327708	394483	718074	703992	910999	583576	591237	1.28136e+06	4	3	4	4	3	4	2
Q96CV9	Optineurin	OPTN	2.05151e+06	2.71153e+06	3.65724e+06	1.50539e+06	2.24963e+06	3.02153e+06	7.99542e+06	8.13705e+06	6.47	5	6.19	11.64	10.84	5.33	13.99	24.3	2.62317e+06	2.59794e+06	2.91348e+06	3.833e+06	3.67095e+06	3.46777e+06	2.18579e+06	2.03538e+06	1.93336e+06	1.96963e+06	2.4153e+06	2.36396e+06	2.83802e+06	3.13945e+06	3.08712e+06	1.7422e+06	1.339e+06	1.43499e+06	7.378e+06	7.54234e+06	9.06591e+06	7.46309e+06	6.58487e+06	1.03632e+07	13	12	12	13	13	11	10
Q9UN86	Ras GTPase-activating protein-binding protein 2	G3BP2	2.22738e+06	2.64104e+06	1.69964e+06	1.03439e+06	3.07697e+06	2.57556e+06	2.28263e+07	2.42898e+07	39.68	17.82	49.97	11.92	45.37	16.79	21.14	18.08	1.81659e+06	3.82026e+06	2.28625e+06	1.91898e+06	1.35416e+06	1.82579e+06	1.28187e+06	1.94634e+06	3.45394e+06	1.51449e+06	3.51514e+06	4.2013e+06	2.22905e+06	3.06018e+06	2.43746e+06	1.28234e+06	951888	868948	2.11479e+07	2.59659e+07	2.13652e+07	2.36474e+07	2.02554e+07	2.89666e+07	8	10	7	6	5	6	6
Q9BZZ5	Apoptosis inhibitor 5	API5	3.34948e+06	7.00587e+06	1.78696e+06	3.07181e+06	7.19884e+06	2.6745e+06	1.60787e+07	1.34072e+07	25.83	7.72	32.58	5.01	38.23	29.88	7.14	15.5	5.25868e+06	8.8723e+06	6.88663e+06	1.66115e+06	1.76519e+06	1.93456e+06	2.63786e+06	2.80472e+06	4.60584e+06	5.011e+06	6.29626e+06	1.02893e+07	1.92819e+06	2.57759e+06	3.51772e+06	3.06712e+06	2.8548e+06	3.29349e+06	1.54344e+07	1.69823e+07	1.58194e+07	1.45118e+07	1.10094e+07	1.47005e+07	16	18	18	12	8	12	14
Q6UVY6	DBH-like monooxygenase protein 1	MOXD1	9.68181e+06	6.98899e+06	5.40396e+06	7.8555e+06	8.97088e+06	7.39895e+06	9.87549e+06	1.16167e+07	4.65	15.49	14.18	7.28	10.32	3.53	11.04	6.53	6.65609e+06	7.00555e+06	7.30532e+06	6.04785e+06	4.45782e+06	5.70622e+06	8.36624e+06	1.1106e+07	9.57322e+06	9.33886e+06	7.91767e+06	9.65612e+06	7.24825e+06	7.7009e+06	7.2477e+06	7.92646e+06	6.9548e+06	8.68523e+06	9.88864e+06	1.05881e+07	9.14969e+06	1.22832e+07	1.07908e+07	1.17762e+07	12	13	12	12	11	11	14
O14617	AP-3 complex subunit delta-1	AP3D1	782641	231319	348933	596859	363486	335403	2.50156e+07	2.11982e+07	25.38	11.24	16.02	22.7	27.3	51.1	45.94	26.22	164827	253137	275992	375485	303868	367446	739675	684433	923816	276652	342184	471623	177206	517496	311507	567257	338647	884673	2.69166e+07	1.86293e+07	2.95009e+07	2.54727e+07	1.49159e+07	2.32058e+07	5	4	5	5	3	5	5
Q12800	Alpha-globin transcription factor CP2	TFCP2	243172	492588	327710	191004	526463	491204	803948	882715	41.37	9.45	49.36	15.32	41.34	31.77	15.76	19.34	323880	719030	434853	342764	292107	348260	151705	198712	379101	295661	555742	727984	335065	491365	647181	221246	161057	190710	744026	945614	722204	851765	729561	1.06682e+06	3	4	4	3	3	2	1
Q9H2P0	Activity-dependent neuroprotector homeobox protein	ADNP	5.0836e+06	6.51455e+06	4.17039e+06	4.5597e+06	7.53644e+06	6.41471e+06	1.22934e+07	1.02771e+07	12.74	10.17	25.7	7.6	16.01	15.39	4.66	8.63	5.55699e+06	7.02765e+06	6.95902e+06	4.42752e+06	4.40256e+06	3.68109e+06	4.56988e+06	4.11199e+06	6.56893e+06	6.15787e+06	8.05151e+06	8.39994e+06	5.32984e+06	6.65485e+06	7.25944e+06	4.68171e+06	4.31414e+06	4.68324e+06	1.127e+07	1.30995e+07	1.25108e+07	9.33812e+06	1.11004e+07	1.03929e+07	24	23	25	22	19	21	21
E9PRG8	Uncharacterized protein C11orf98	C11orf98	1.94694e+06	1.2019e+06	1.33299e+06	1.58339e+06	1.47787e+06	1.42585e+06	4.06594e+06	4.20499e+06	15.49	13.41	14.63	13.21	10.53	9.71	9.72	11.85	1.2638e+06	1.34928e+06	992619	1.30764e+06	1.52301e+06	1.16832e+06	2.06744e+06	1.62158e+06	2.15181e+06	1.60974e+06	1.30611e+06	1.51775e+06	1.28092e+06	1.5567e+06	1.43993e+06	1.76043e+06	1.48131e+06	1.50842e+06	3.70931e+06	4.6838e+06	3.8047e+06	4.28031e+06	3.67334e+06	4.6613e+06	3	4	2	5	4	3	3
P25786	Proteasome subunit alpha type-1	PSMA1	9.34649e+06	7.65305e+06	5.23023e+06	7.60022e+06	8.78615e+06	6.56994e+06	1.84229e+07	1.42193e+07	11.02	9.19	18.46	7.53	31.32	14.07	14.76	18.09	6.85964e+06	8.5385e+06	7.561e+06	5.77079e+06	5.06843e+06	4.85148e+06	9.4437e+06	7.57416e+06	1.10216e+07	7.30319e+06	7.09359e+06	1.19617e+07	5.50446e+06	7.04759e+06	7.15778e+06	8.7945e+06	7.43708e+06	6.56907e+06	1.96175e+07	1.69005e+07	1.87508e+07	1.67256e+07	1.15866e+07	1.43458e+07	10	10	10	9	7	9	10
Q9BPX5	Actin-related protein 2/3 complex subunit 5-like protein	ARPC5L	4.07364e+06	3.11049e+06	2.58037e+06	3.5278e+06	3.1919e+06	3.70393e+06	1.57562e+07	1.71049e+07	4.84	18.5	9.52	15.39	7.67	15.1	3.44	7.85	3.28352e+06	3.03836e+06	3.00959e+06	3.02762e+06	2.63589e+06	2.07761e+06	3.72285e+06	4.00783e+06	4.49023e+06	3.42883e+06	3.20701e+06	2.93987e+06	3.18996e+06	4.29987e+06	3.62197e+06	3.66432e+06	3.43213e+06	3.48694e+06	1.44878e+07	1.8553e+07	1.4228e+07	1.85533e+07	1.59016e+07	1.68598e+07	8	8	7	6	5	7	7
P98160	Basement membrane-specific heparan sulfate proteoglycan core protein	HSPG2	1.07035e+08	6.90941e+07	5.98201e+07	9.92017e+07	8.98849e+07	8.14809e+07	1.30635e+08	1.25768e+08	9.83	12.44	12.22	14.5	14.28	14.04	9.87	3.58	6.66511e+07	6.38612e+07	7.67699e+07	6.33627e+07	5.12722e+07	6.48254e+07	1.01479e+08	9.76496e+07	1.21977e+08	8.30231e+07	8.19422e+07	1.04689e+08	8.32904e+07	6.92461e+07	9.19062e+07	1.05804e+08	8.79496e+07	1.03852e+08	1.41523e+08	1.08762e+08	1.41621e+08	1.24609e+08	1.21955e+08	1.3074e+08	90	89	88	83	76	83	92
Q8NF91	Nesprin-1	SYNE1	2.04471e+07	1.53811e+07	1.6647e+07	2.24015e+07	1.68562e+07	1.43419e+07	1.23536e+07	1.30994e+07	11.88	30.05	16.81	11.72	5.32	16.66	7.23	16.33	1.56543e+07	1.34321e+07	1.70569e+07	1.41622e+07	2.24057e+07	1.33731e+07	2.30385e+07	2.17534e+07	1.65493e+07	1.61454e+07	1.78635e+07	1.65598e+07	1.36649e+07	1.23646e+07	1.69962e+07	2.40358e+07	2.07968e+07	2.23718e+07	1.19587e+07	1.11445e+07	1.39577e+07	1.15499e+07	1.22088e+07	1.55396e+07	76	68	74	75	78	69	77
P11233	Ras-related protein Ral-A	RALA	3.88962e+06	3.26456e+06	3.07865e+06	2.98143e+06	3.24447e+06	3.28472e+06	4.40166e+06	3.7111e+06	12.3	4.91	8.8	14.14	19.43	3.89	11.44	23.62	3.7026e+06	3.17719e+06	2.91387e+06	3.19346e+06	3.13502e+06	2.90745e+06	3.81483e+06	4.26297e+06	3.59105e+06	3.69695e+06	2.52447e+06	3.51198e+06	3.23726e+06	3.18732e+06	3.42958e+06	3.06862e+06	2.60512e+06	3.27055e+06	4.34519e+06	3.80954e+06	5.05025e+06	3.77582e+06	2.80387e+06	4.55363e+06	8	8	8	8	8	8	7
P59998	Actin-related protein 2/3 complex subunit 4	ARPC4	1.39029e+07	9.97866e+06	9.03467e+06	9.85662e+06	1.12367e+07	1.17476e+07	5.14827e+07	5.71699e+07	11.39	12.78	14.55	14.71	7.39	5.72	11.71	18.65	1.11779e+07	8.9175e+06	9.84057e+06	1.03456e+07	8.58896e+06	8.16942e+06	1.16705e+07	1.56159e+07	1.44223e+07	1.21864e+07	1.06434e+07	1.08804e+07	1.11295e+07	1.16503e+07	1.24629e+07	9.40015e+06	9.00087e+06	1.11688e+07	5.51104e+07	5.65572e+07	4.27803e+07	6.23576e+07	4.49079e+07	6.42442e+07	8	7	8	8	7	8	9
Q9UBB5	Methyl-CpG-binding domain protein 2	MBD2	2.59987e+06	2.88138e+06	2.50925e+06	2.50069e+06	3.24641e+06	2.88223e+06	4.98985e+06	4.96682e+06	15.14	9.79	17.41	5.05	24.76	30.46	15.19	8.97	2.38065e+06	3.08471e+06	3.17877e+06	2.25319e+06	2.53142e+06	2.74314e+06	2.07958e+06	2.81794e+06	2.90208e+06	2.43954e+06	3.25254e+06	4.04716e+06	2.43889e+06	2.31434e+06	3.89346e+06	2.54827e+06	2.09932e+06	2.8545e+06	4.78562e+06	5.27179e+06	4.91213e+06	4.80091e+06	5.47147e+06	4.62808e+06	11	9	10	10	10	11	10
Q9NWH9	SAFB-like transcription modulator	SLTM	3.39637e+07	3.26056e+07	3.46063e+07	3.72929e+07	4.03537e+07	3.59245e+07	3.15221e+07	2.61529e+07	13.05	7.59	15.96	7.81	6.97	8.42	7.69	11.85	3.64574e+07	2.80405e+07	3.33188e+07	3.61964e+07	3.60494e+07	3.1573e+07	3.77036e+07	3.64424e+07	2.77451e+07	4.07388e+07	4.29541e+07	3.73681e+07	3.94182e+07	3.42042e+07	3.4151e+07	4.01665e+07	3.44344e+07	3.72779e+07	3.4074e+07	2.9159e+07	3.13333e+07	2.51279e+07	2.36963e+07	2.96345e+07	34	33	32	34	32	32	34
Q04637	Eukaryotic translation initiation factor 4 gamma 1	EIF4G1	2.69715e+06	2.85456e+06	2.37632e+06	1.95695e+06	3.59122e+06	2.67296e+06	2.51265e+07	3.19815e+07	27.86	11.03	11.09	4.68	31.73	23.72	13.09	34.16	2.04806e+06	3.63831e+06	2.87733e+06	2.36944e+06	2.64178e+06	2.11773e+06	2.576e+06	2.47762e+06	3.03783e+06	2.30515e+06	3.99318e+06	4.47533e+06	2.02603e+06	2.69964e+06	3.29322e+06	2.24716e+06	1.8616e+06	1.76209e+06	2.57372e+07	2.37707e+07	2.58718e+07	2.99295e+07	2.22268e+07	4.37882e+07	18	19	17	15	16	14	13
Q15554	Telomeric repeat-binding factor 2	TERF2	0	29754.2	15863.6	0	42297.4	17383.8	902795	882497	24.02	3.89		9.1	36.15	16.72		17.88	29864.6	36845	22553.1	15685.3	16551	15354.7				27790.6	40834.7	58267	19087.3	19036.8	14027.3				845573	996916	865897	953204	701730	992557	1	1	1		1	1
O43251	RNA binding protein fox-1 homolog 2	RBFOX2	1.07801e+07	1.00921e+07	6.59624e+06	9.92759e+06	1.30744e+07	9.83768e+06	1.04898e+07	1.28238e+07	13.5	6.67	19.48	11.72	20.68	2.74	6.53	11.61	1.1528e+07	9.93194e+06	8.81637e+06	7.09681e+06	6.26954e+06	6.42237e+06	9.22101e+06	9.95141e+06	1.3168e+07	1.15078e+07	1.15189e+07	1.61965e+07	1.01202e+07	9.58431e+06	9.80853e+06	1.01295e+07	9.20238e+06	1.04509e+07	1.12385e+07	1.11598e+07	9.0711e+06	1.31601e+07	1.1196e+07	1.41153e+07	13	13	13	12	11	12	12
P42224	Signal transducer and activator of transcription 1-alpha/beta	STAT1	1.26264e+07	1.09228e+07	1.11288e+07	1.0261e+07	9.65306e+06	1.0103e+07	3.44037e+07	6.49518e+07	6.32	6.58	7.27	5.11	21.82	21.67	14.87	67.75	1.05471e+07	1.05014e+07	1.17199e+07	1.13176e+07	1.17486e+07	1.03202e+07	1.31531e+07	1.15667e+07	1.31595e+07	7.6433e+06	9.47202e+06	1.18439e+07	8.26045e+06	9.526e+06	1.25227e+07	1.19729e+07	9.04317e+06	9.76688e+06	3.53545e+07	3.54818e+07	3.23749e+07	4.27662e+07	3.64591e+07	1.1563e+08	31	32	33	31	28	32	31
O15460	Prolyl 4-hydroxylase subunit alpha-2	P4HA2	2.29732e+06	2.49781e+06	2.04573e+06	1.46537e+06	2.31782e+06	2.32172e+06	2.48521e+06	3.48763e+06	22.97	3.61	36.14	4.74	34.97	17.83	7.44	27.42	1.83902e+06	2.7664e+06	2.88801e+06	2.03129e+06	1.9802e+06	2.12572e+06	1.53053e+06	2.18247e+06	3.17896e+06	1.55615e+06	2.2276e+06	3.1697e+06	1.8797e+06	2.38509e+06	2.70036e+06	1.44961e+06	1.36504e+06	1.58145e+06	2.60109e+06	2.36562e+06	2.48893e+06	3.79236e+06	2.41603e+06	4.2545e+06	11	11	9	9	10	10	11
O75390	Citrate synthase, mitochondrial	CS	954390	909588	932924	1.07227e+06	959575	1.0768e+06	1.27101e+06	1.12917e+06	19.79	22.32	11.24	19.02	33.23	32.77	18.72	18.2	732558	903692	1.09251e+06	1.05092e+06	692507	1.05535e+06	833180	1.03723e+06	992761	728587	826800	1.32334e+06	910084	838170	1.48214e+06	854603	1.25015e+06	1.11206e+06	1.51782e+06	1.03464e+06	1.26057e+06	1.34437e+06	934967	1.10817e+06	4	4	3	3	2	3	3
Q5TGY3	AT-hook DNA-binding motif-containing protein 1	AHDC1	635638	431321	408463	631019	847566	733631	930049	1.05796e+06	18.8	5.12	21.61	18.24	16.4	45.13	12.08	25.87	407301	364973	521688	399149	432420	393821	490564	652617	763733	740204	797928	1.00457e+06	539710	545220	1.11596e+06	714027	614875	564153	831846	832419	1.12588e+06	974512	835693	1.36369e+06	4	4	4	4	5	4	4
Q15007	Pre-mRNA-splicing regulator WTAP	WTAP	1.18327e+06	2.08199e+06	1.13341e+06	966267	1.35818e+06	1.2276e+06	5.72013e+06	5.37491e+06	19.93	12.13	23.96	3.91	27	17.32	6.33	16.6	1.67526e+06	2.50477e+06	2.06595e+06	990895	1.14409e+06	1.26525e+06	982327	1.05988e+06	1.5076e+06	1.00273e+06	1.33657e+06	1.73523e+06	1.03812e+06	1.18718e+06	1.4575e+06	1.00776e+06	994971	896069	5.95195e+06	5.50509e+06	5.70335e+06	5.08814e+06	4.6614e+06	6.37518e+06	9	8	9	7	6	6	6
P09936	Ubiquitin carboxyl-terminal hydrolase isozyme L1	UCHL1	2.07742e+06	1.73744e+06	1.99466e+06	1.58823e+06	1.81303e+06	2.28226e+06	2.92247e+06	3.18544e+06	11.85	12.3	12.36	16.86	28.47	31.54	19.91	25.64	1.5001e+06	1.8685e+06	1.84372e+06	1.85968e+06	1.84642e+06	2.27786e+06	2.11096e+06	1.80557e+06	2.31572e+06	1.32856e+06	1.75459e+06	2.35593e+06	1.64099e+06	2.14485e+06	3.06093e+06	1.94414e+06	1.48108e+06	1.33945e+06	3.21969e+06	2.35385e+06	3.19387e+06	2.94974e+06	2.51258e+06	4.094e+06	4	4	4	4	4	4	6
Q8IYB3	Serine/arginine repetitive matrix protein 1	SRRM1	887311	773545	337604	846411	869856	585328	2.47937e+06	1.82135e+06	30.77	23.64	23.68	4.94	25.92	25.27	13.7	34.44	560331	1.03036e+06	729940	420129	260843	331841	663991	916832	1.08111e+06	638212	882730	1.08863e+06	414722	678038	663224	963356	731513	844366	2.62028e+06	2.41903e+06	2.39881e+06	2.04191e+06	1.11368e+06	2.30846e+06	3	3	3	3	3	3	4
Q12872	Splicing factor, suppressor of white-apricot homolog	SFSWAP	101730	113889	70055.3	83515.2	131477	58744.1	624284	514478	11.49	25.2	36.85	17.6	16.48	35.44	10.09	8.1	102714	128282	110670	73271.7	85883.1	51011.3	67106.9	96546.2	141536	112525	126804	155103	42969.6	50923.5	82339.2	90119.5	74027.2	86399	725558	507471	639823	472909	514229	556297	2	2	1	2	2	1	2
Q99536	Synaptic vesicle membrane protein VAT-1 homolog	VAT1	2.00365e+06	1.7108e+06	1.66283e+06	1.67968e+06	1.43169e+06	1.51526e+06	2.2668e+06	2.48353e+06	12.87	3.23	2.25	8.87	24.78	17.05	15.32	10.28	1.46301e+06	1.78557e+06	1.8838e+06	1.62153e+06	1.64339e+06	1.72358e+06	2.00434e+06	2.04828e+06	1.95832e+06	1.02345e+06	1.66508e+06	1.60655e+06	1.22401e+06	1.60487e+06	1.71689e+06	1.67071e+06	1.94145e+06	1.42688e+06	2.49199e+06	2.20332e+06	2.1051e+06	2.44361e+06	2.25062e+06	2.75636e+06	8	8	9	9	8	8	8
Q16698	2,4-dienoyl-CoA reductase, mitochondrial	DECR1	817470	812099	630791	796811	1.00701e+06	847452	3.05297e+07	2.6806e+07	19.36	4.63	6.37	5.02	18.14	22.4	11.49	7.47	630853	911998	893446	600134	633912	658328	827101	761258	864049	804769	1.05638e+06	1.15988e+06	640569	1.0137e+06	888090	855793	843278	691360	3.18761e+07	2.88611e+07	3.0852e+07	2.8439e+07	2.74053e+07	2.45738e+07	5	5	6	6	5	5	5
Q15046	Lysine--tRNA ligase	KARS1	228114	208001	352017	159548	163055	351649	1.1863e+06	1.5236e+06	19.56	12.67	10.03	10.45	11.07	18.49	1.94	68.08	174308	196503	253192	320151	403007	332891	213375	216496	254471	152298	152978	183889	283656	358100	413190	163035	157125	158483	1.09357e+06	1.13816e+06	1.32717e+06	1.03079e+06	824528	2.71548e+06	4	3	4	6	5	6	1
Q8IUD2	ELKS/Rab6-interacting/CAST family member 1	ERC1	2.92016e+06	239263	275125	1.56877e+06	146162	137489	2.5922e+06	2.72179e+06	18.12	11.32	102.49	6.71	6.95	7.98	70.03	28.54	195049	281688	241052	281025	302906	241444	2.35902e+06	247694	6.15376e+06	149718	154068	134700	128993	133589	149884	460694	2.65776e+06	1.58786e+06	2.55793e+06	2.43793e+06	2.78076e+06	2.67873e+06	1.96745e+06	3.51918e+06	3	3	1	4	3	2	3
Q15582	Transforming growth factor-beta-induced protein ig-h3	TGFBI	1.35235e+07	1.00067e+07	7.39039e+06	1.05019e+07	1.10203e+07	1.0007e+07	3.62386e+07	3.57582e+07	10.12	4.51	15.3	17.66	16.97	17.7	10.96	4.89	1.11356e+07	9.17817e+06	9.70636e+06	7.7473e+06	7.08671e+06	7.33716e+06	1.1747e+07	1.30273e+07	1.57963e+07	1.06126e+07	9.38758e+06	1.30608e+07	9.02207e+06	8.94695e+06	1.2052e+07	1.18075e+07	1.00663e+07	9.63181e+06	3.92803e+07	2.88867e+07	4.05489e+07	3.68556e+07	3.37416e+07	3.66775e+07	25	24	24	23	21	23	25
Q8IWE2	Protein NOXP20	FAM114A1	298697	161226	355277	181472	306248	389671	471585	823463	39.45	30.9	19.93	24.29	16.03	21.56	18.99	68.2	90501	179419	213759	332995	258344	474491	251635	278846	365609	249992	328278	340473	345763	336712	486538	180160	147683	216572	558275	341713	514767	602964	405567	1.46186e+06	2	2	2	2	3	3	4
P42766	60S ribosomal protein L35	RPL35	2.66068e+07	2.54582e+07	2.5917e+07	2.46079e+07	3.34256e+07	3.43439e+07	9.06709e+07	9.22358e+07	7.15	9.04	6.57	7.55	14.15	12.88	7.07	23.58	2.67344e+07	2.33732e+07	2.62669e+07	2.80417e+07	2.34038e+07	2.63054e+07	2.72334e+07	2.46309e+07	2.79561e+07	3.61414e+07	2.79653e+07	3.61702e+07	3.26401e+07	3.10246e+07	3.9367e+07	2.57742e+07	2.26078e+07	2.54417e+07	9.38026e+07	8.28232e+07	9.53869e+07	9.58139e+07	6.89184e+07	1.11975e+08	10	10	9	10	10	10	10
Q16629	Serine/arginine-rich splicing factor 7	SRSF7	3.16444e+07	4.13773e+07	4.5697e+07	2.9757e+07	4.59565e+07	6.6233e+07	5.87353e+07	5.61013e+07	12.36	15.18	40.95	4.62	28.09	14.92	8.06	9.44	3.66238e+07	4.67861e+07	4.0722e+07	4.53899e+07	3.89194e+07	5.27817e+07	2.26445e+07	2.57929e+07	4.64957e+07	3.32709e+07	4.55164e+07	5.90823e+07	5.81242e+07	6.33365e+07	7.72382e+07	2.98733e+07	2.73018e+07	3.20961e+07	6.16379e+07	5.62594e+07	5.83085e+07	5.57509e+07	5.09868e+07	6.15661e+07	11	11	11	11	11	11	11
P47755	F-actin-capping protein subunit alpha-2	CAPZA2	5.36809e+06	3.78378e+06	3.26511e+06	4.45543e+06	4.19108e+06	3.93153e+06	1.62875e+07	1.59888e+07	13.65	12.84	13.21	11.57	6.95	6.44	5.93	11.49	3.60764e+06	4.36543e+06	3.37826e+06	3.19317e+06	3.71574e+06	2.88642e+06	5.52071e+06	5.98862e+06	4.59494e+06	4.22459e+06	4.46413e+06	3.88453e+06	3.83831e+06	4.21815e+06	3.73814e+06	4.75323e+06	4.36415e+06	4.24892e+06	1.41123e+07	1.73319e+07	1.74184e+07	1.60071e+07	1.41419e+07	1.78174e+07	9	9	8	8	8	7	7
Q9NX76	CKLF-like MARVEL transmembrane domain-containing protein 6	CMTM6	210978	199880	197673	137417	109257	162608	64894.1	31400.4	13.99	7.69	41.01	50.01	14.04	12.89	6.88	22.33	172517	198709	228415	191346	186647	215024	181931	308297	142707	111230	123519	93022.7	183233	141327	163264	139723	127029	145501	52260.5	40653.9	101768	30960.8	24618.1	38622.1	1	2	2	2	2	2	1
Q8WUQ7	Cactin	CACTIN	272825	574779	257201	281724	557260	0	467932	439926	14.95	33.6	6.32	4.25	25.37		12.44	12.21	645065	600326	478945	263359	340381	167863	278950	253360	286165	458056	719150	494576				300830	241275	303068	471381	446559	485854	501878	411827	406073	3	4	3	1	3	2	2
P60866	40S ribosomal protein S20	RPS20	1.21337e+07	1.52051e+07	1.33154e+07	1.16256e+07	1.47472e+07	1.5502e+07	5.90447e+07	5.66747e+07	22.07	16.74	11.63	5.98	8.16	15.53	19.11	16.51	1.46942e+07	1.87864e+07	1.21347e+07	1.58851e+07	1.21541e+07	1.19071e+07	1.05064e+07	1.28743e+07	1.30204e+07	1.34208e+07	1.57687e+07	1.50522e+07	1.4926e+07	1.81457e+07	1.34344e+07	1.2121e+07	1.35583e+07	9.19762e+06	6.28249e+07	5.84751e+07	5.58339e+07	6.27636e+07	4.59006e+07	6.13597e+07	5	5	5	5	4	5	4
Q8WUH6	Transmembrane protein 263	TMEM263	141543	120562	105977	88372.9	144085	110583	230430	560451	34.74	39.14	26.72	50.39	40.92	33.76	16.76	89.35	106897	87217	167572	79744.7	84384.4	153801	105287	138586	180758	154919	80463.1	196872	96896.7	82021.1	152831	78109.1	105354	81655.9	287125	307309	96857.1	321555	223862	1.13594e+06	1	1	1	1	1	1	1
P22090	40S ribosomal protein S4, Y isoform 1	RPS4Y1	2.33338e+07	2.71231e+07	2.5554e+07	2.53856e+07	2.72439e+07	2.53455e+07	3.55592e+07	3.2987e+07	28.91	25.02	11.68	17.86	11.72	10.15	23.51	19.65	3.60849e+07	2.1534e+07	2.37502e+07	2.93142e+07	2.91758e+07	1.81718e+07	2.64611e+07	2.2072e+07	2.14683e+07	2.69984e+07	2.4181e+07	3.05522e+07	2.7944e+07	2.52908e+07	2.28015e+07	3.16625e+07	2.47113e+07	1.9783e+07	3.63612e+07	2.88452e+07	4.14712e+07	3.4258e+07	2.59652e+07	3.87377e+07	9	9	9	9	9	8	9
Q5JPE7	Nodal modulator 2	NOMO2	436674	427085	591321	346353	253771	343748	601474	850087	15.56	11.21	18.97	17.01	5.3	10.71	15.43	20.92	351438	475953	453864	548552	667705	557706	391082	532293	386646	243187	268889	249236	301354	362103	367786	357798	393134	288126	715543	571174	517706	871450	662545	1.01627e+06	6	5	5	6	6	5	4
P19022	Cadherin-2	CDH2	979761	1.07357e+06	1.02234e+06	1.026e+06	984191	734086	1.49945e+06	1.64488e+06	9.7	3.04	27.23	19.29	18.34	28.18	17.53	45.69	955962	1.15381e+06	1.11094e+06	1.00194e+06	1.00696e+06	1.05811e+06	815176	1.28757e+06	836539	899287	1.1915e+06	861785	604504	625098	972655	1.23351e+06	914726	929754	1.19244e+06	1.53926e+06	1.76666e+06	1.15461e+06	1.26987e+06	2.51015e+06	6	6	5	5	6	5	4
Q9H0S4	Probable ATP-dependent RNA helicase DDX47	DDX47	7.10002e+06	7.06926e+06	4.08458e+06	6.69179e+06	7.6871e+06	5.58901e+06	1.38603e+07	1.24774e+07	10.73	2.34	8.73	5.32	9.28	6.83	5.36	6	7.22994e+06	7.73434e+06	6.24349e+06	4.18473e+06	3.99405e+06	4.07494e+06	6.79863e+06	6.68877e+06	7.81267e+06	7.10287e+06	8.48255e+06	7.47586e+06	5.53139e+06	5.23963e+06	5.99601e+06	6.40599e+06	7.09463e+06	6.57475e+06	1.32238e+07	1.36894e+07	1.46678e+07	1.17712e+07	1.23983e+07	1.32625e+07	15	15	14	14	14	11	13
P00966	Argininosuccinate synthase	ASS1	528529	501142	508578	471283	532082	533198	550239	541054	14.76	7	19.01	11.19	25.32	9.3	6.52	17.84	473516	444987	584924	472415	509785	543535	480980	460671	643937	442292	466943	687010	512391	497424	589778	476530	438278	499040	568678	481545	600494	649607	464978	508577	2	2	2	2	2	2	2
Q14678	KN motif and ankyrin repeat domain-containing protein 1	KANK1	387871	138362	170429	442783	181676	188246	1.54708e+06	1.69772e+06	33.24	5.6	15.14	5.51	7.52	15.74	27.1	12.24	189780	124178	101127	159608	174023	177656	320126	424486	419002	197307	175650	172072	180689	163128	220922	562216	322265	443869	1.55767e+06	1.45697e+06	1.6266e+06	1.62766e+06	1.53409e+06	1.93142e+06	2	2	2	1	1	1	4
Q99829	Copine-1	CPNE1	398684	348191	345712	226811	303869	426643	971317	1.23661e+06	19.07	16.62	17.94	12.45	27.83	26.95	27.04	42.45	271524	385278	387773	335483	294040	407612	355339	359461	481252	245625	265124	400857	308138	434061	537729	231424	163307	285702	986663	843474	1.08381e+06	974541	894277	1.84102e+06	5	5	5	5	3	5	4
Q9Y4A5	Transformation/transcription domain-associated protein	TRRAP	1.64548e+06	1.39959e+06	1.09046e+06	1.20201e+06	1.161e+06	1.24368e+06	4.66108e+06	4.35262e+06	6.47	9.48	38.48	10.05	9.83	12.53	26.1	7.07	1.44511e+06	1.29533e+06	1.45834e+06	1.16015e+06	971646	1.13958e+06	2.3725e+06	1.34957e+06	1.21436e+06	1.23774e+06	1.21535e+06	1.0299e+06	1.11235e+06	1.2028e+06	1.41587e+06	1.48445e+06	864405	1.25718e+06	4.89342e+06	4.12206e+06	4.96776e+06	4.46083e+06	4.00561e+06	4.59143e+06	13	15	11	13	13	7	14
P49207	60S ribosomal protein L34	RPL34	2.95893e+07	2.27734e+07	2.24473e+07	2.58295e+07	2.95505e+07	2.81106e+07	1.14196e+08	1.07201e+08	13.51	2.69	4.99	7.4	15.52	12.33	7	6.97	2.14624e+07	2.05686e+07	2.62894e+07	2.18329e+07	2.30378e+07	2.24712e+07	3.12459e+07	2.91103e+07	2.84118e+07	2.63569e+07	2.7488e+07	3.48065e+07	2.52972e+07	2.70511e+07	3.19834e+07	2.51548e+07	2.78784e+07	2.44553e+07	1.09063e+08	1.09578e+08	1.23948e+08	1.15636e+08	1.04575e+08	1.01391e+08	9	9	9	11	9	11	11
Q8N9M1	Uncharacterized protein C19orf47	C19orf47	1.42883e+06	941228	772127	1.31489e+06	1.52058e+06	1.17031e+06	1.07281e+06	947042	11.42	17.72	19.48	6.52	16.66	10.89	14.14	18.99	1.05223e+06	837626	933829	907214	633620	775548	1.15786e+06	1.71388e+06	1.41476e+06	1.72534e+06	1.59921e+06	1.23718e+06	1.31316e+06	1.06827e+06	1.12949e+06	1.12199e+06	1.32986e+06	1.49282e+06	1.11548e+06	992061	1.11088e+06	777808	927497	1.13582e+06	3	3	3	3	3	3	4
P30040	Endoplasmic reticulum resident protein 29	ERP29	780424	705408	497980	602440	795181	666515	978922	837866	31.94	10.98	10.54	15.77	7.69	32.46	13.52	26.41	472567	922281	721377	435120	524315	534505	783751	696552	860970	738767	786641	860136	434394	862470	702681	508406	648076	650838	1.15712e+06	887258	892386	897134	592999	1.02347e+06	4	4	4	3	3	2	4
Q08J23	RNA cytosine C(5)-methyltransferase NSUN2	NSUN2	63003.7	146029		40639	0	81868	450465	1.35217e+06	18.07		30.74	25.93		35.3	4.95	45.57	115559	160925	161603				78376.6	41253.7	69380.8				63732.8	115198	66672.8	40064.1	38976.9	42875.9	446859	569045	335489	1.52515e+06	668028	1.86334e+06	1		1				1
P62273	40S ribosomal protein S29	RPS29	6.62088e+06	6.17971e+06	6.17803e+06	6.37673e+06	7.54788e+06	7.72683e+06	1.38982e+07	1.34121e+07	1.7	9.63	2.37	6.67	17.87	13.93	15.56	16.77	6.06366e+06	6.20718e+06	6.26829e+06	5.49146e+06	6.5035e+06	6.53913e+06	6.44528e+06	6.74724e+06	6.67013e+06	6.08242e+06	7.82417e+06	8.73704e+06	6.83322e+06	7.42593e+06	8.92134e+06	5.67302e+06	7.51172e+06	5.94544e+06	1.45587e+07	1.42976e+07	1.28382e+07	1.5916e+07	1.27585e+07	1.15619e+07	2	2	1	2	1	2	1
Q8NFW8	N-acylneuraminate cytidylyltransferase	CMAS	263480	468558	418010	231761	565647	721758	1.19826e+06	1.20795e+06	22.38	12.69	36.58	9.09	27.26	18.27	11.59	18.96	405821	589609	410244	473107	367293	413629	220307	196244	373888	413525	561580	721836	570482	812306	782486	262751	215262	217269	1.25689e+06	1.07255e+06	1.26532e+06	1.13267e+06	1.02606e+06	1.46513e+06	4	4	4	3	4	3	3
Q96PK6	RNA-binding protein 14	RBM14	1.41685e+08	1.16324e+08	8.36061e+07	1.50032e+08	1.3086e+08	9.88076e+07	1.62821e+08	1.50785e+08	6	2.64	2.25	2.41	10.03	4.28	4.23	6.37	1.12844e+08	1.24357e+08	1.11771e+08	8.17904e+07	8.29648e+07	8.60631e+07	1.42164e+08	1.44613e+08	1.38278e+08	1.21363e+08	1.45838e+08	1.25379e+08	9.61096e+07	9.66362e+07	1.03677e+08	1.4808e+08	1.44885e+08	1.57132e+08	1.59821e+08	1.61389e+08	1.67253e+08	1.39831e+08	1.54752e+08	1.57773e+08	42	42	40	40	38	39	43
Q14444	Caprin-1	CAPRIN1	6.5375e+06	7.21013e+06	5.62666e+06	5.66615e+06	9.41628e+06	6.52504e+06	5.19996e+07	5.54224e+07	17.25	27.76	53.36	2.26	26.72	24.18	16.16	27.73	5.77916e+06	8.03154e+06	7.8197e+06	6.52773e+06	3.82305e+06	6.52921e+06	4.86702e+06	4.19855e+06	1.05469e+07	7.72487e+06	8.21625e+06	1.23077e+07	4.79718e+06	6.88968e+06	7.88827e+06	6.44641e+06	4.65851e+06	5.89353e+06	5.12815e+07	5.33555e+07	5.13617e+07	5.43886e+07	4.05952e+07	7.12835e+07	18	20	18	16	11	15	15
Q06265	Exosome complex component RRP45	EXOSC9	1.34549e+06	849300	587623	1.3223e+06	1.05462e+06	640055	2.44908e+06	1.95301e+06	21.22	19.59	12.48	13.32	12.01	6.88	3.7	10.65	825013	1.04046e+06	682424	645462	662331	455075	1.15338e+06	1.46392e+06	1.41916e+06	1.075e+06	1.16988e+06	918984	602033	688341	629793	1.37876e+06	1.29255e+06	1.2956e+06	2.34074e+06	2.81559e+06	2.19092e+06	1.8789e+06	2.18784e+06	1.7923e+06	2	2	2	2	2	2	3
Q99496	E3 ubiquitin-protein ligase RING2	RNF2	2.28938e+06	1.78197e+06	1.4744e+06	2.19437e+06	2.15322e+06	2.08031e+06	3.80431e+06	3.13282e+06	1.38	4.73	10.8	6.5	16.58	14.06	4.57	9.64	1.79219e+06	1.75392e+06	1.79979e+06	1.49239e+06	1.39743e+06	1.53339e+06	2.15679e+06	2.1368e+06	2.57455e+06	1.74113e+06	2.35337e+06	2.36515e+06	1.82077e+06	2.02301e+06	2.39714e+06	2.2558e+06	2.2487e+06	2.07861e+06	3.52557e+06	3.89052e+06	3.99685e+06	3.13525e+06	2.82969e+06	3.43353e+06	4	5	5	5	4	5	5
Q5TEC6	Histone HIST2H3PS2	H3-2	3.7554e+08	3.7177e+08	4.35285e+08	3.67195e+08	4.10581e+08	4.84042e+08	2.62333e+08	2.51781e+08	1.46	7.85	14.3	9.8	10.74	1.34	5.83	5.49	3.66329e+08	3.71784e+08	3.77198e+08	3.96097e+08	4.50821e+08	4.58937e+08	3.73932e+08	4.30025e+08	3.22664e+08	4.36242e+08	4.35843e+08	3.59657e+08	4.84931e+08	4.90026e+08	4.77171e+08	3.70404e+08	3.86834e+08	3.44347e+08	2.33741e+08	2.69711e+08	2.83547e+08	2.40368e+08	2.47834e+08	2.67141e+08	2	2	2	2	2	2	2
O60610	Protein diaphanous homolog 1	DIAPH1	0		31752	0	71895.4	21018.1	240099	696611		26.53		17.78	20.07	35.03		71.37				37091.9	36123.5	22040.5				64419.8	62739.8	88526.5	13394.2	21574	28086.2				252448	192596	275254	365091	456468	1.26828e+06					1	1
Q9UKL0	REST corepressor 1	RCOR1	446784	556637	526270	426960	536895	444093	1.52726e+06	1.3323e+06	5.49	12.27	26.72	22.36	24.1	18.44	13.2	26.12	523516	562674	583721	465354	593980	519475	361555	395543	583255	407808	536305	666571	363963	440657	527660	367122	434689	479069	1.22171e+06	1.46428e+06	1.8958e+06	1.0644e+06	1.20689e+06	1.72561e+06	3	3	3	4	3	3	3
P24468	COUP transcription factor 2	NR2F2	378138	637277	282892	1.47686e+06	856862	724635	2.36154e+06	2.53657e+06	11.95	9.91	14.55	12.75	41.96	17.32	60.18	28.49	724705	601994	585132	305273	251448	291955	375200	434555	324660	552716	764239	1.25363e+06	626931	680783	866192	2.35415e+06	1.49936e+06	577054	2.14951e+06	2.22905e+06	2.70605e+06	2.32084e+06	1.94633e+06	3.34252e+06	2	5	5	3	1	3	4
Q8N684	Cleavage and polyadenylation specificity factor subunit 7	CPSF7	900709	904198	399074	1.26544e+06	754862	904998	7.03744e+06	6.55009e+06	11.23	17.43	16.35	2.75	33.97	26.49	13.47	11.47	834276	1.02064e+06	857679	416729	458116	322377	979935	730828	991363	498642	754455	1.01149e+06	684135	870847	1.16001e+06	1.21961e+06	1.12257e+06	1.45413e+06	6.84892e+06	7.23503e+06	7.02839e+06	6.08993e+06	6.14319e+06	7.41715e+06	7	7	6	6	5	4	8
P04899	Guanine nucleotide-binding protein G(i) subunit alpha-2	GNAI2	3.76709e+07	2.28487e+07	1.97087e+07	3.13065e+07	3.0704e+07	2.2349e+07	3.7639e+07	4.11978e+07	15.93	6.72	18.06	4.21	8.98	2.24	7.93	13.26	2.08016e+07	2.06942e+07	2.70501e+07	1.98363e+07	1.83247e+07	2.09651e+07	3.21036e+07	4.52553e+07	3.56538e+07	2.8715e+07	2.95475e+07	3.38495e+07	2.24813e+07	2.17945e+07	2.27713e+07	3.26295e+07	2.84422e+07	3.28479e+07	3.58169e+07	3.87074e+07	3.83928e+07	3.88771e+07	3.72791e+07	4.74373e+07	17	17	17	18	17	17	17
P41743	Protein kinase C iota type	PRKCI	234618	99163.2		39716.4	50679.4	148175	382110	403401	29.08		20.99	22.6	40.03	16.88	24.32	31.69	66918.5	122496	108075				177815	260974	265067	45619.5	33399.2	73019.5	143067	175351	126108	30833.2	38317.6	49998.5	337834	326857	481640	350697	310330	549176	1	2	2				1
O75530	Polycomb protein EED	EED	550613	644373	691073	344746	742325	798583	1.72045e+06	1.58467e+06	16.14	6.69	20.32	3.07	13.82	14.65	14.18	13.69	585096	764462	583562	648357	740121	684740	467410	506636	677794	666041	701951	858983	690313	922691	782745	297685	341267	395285	1.68812e+06	1.69175e+06	1.78148e+06	1.59741e+06	1.36158e+06	1.795e+06	5	6	5	5	6	5	5
Q8TC07	TBC1 domain family member 15	TBC1D15	826216	955524	1.00435e+06	999906	864546	1.08415e+06	1.43245e+06	1.76309e+06	8.31	7.18	7.76	7.44	9.1	3.76	11.48	39.26	874474	958938	1.03316e+06	1.01407e+06	1.07106e+06	927907	832353	887015	759280	814899	823457	955282	1.05085e+06	1.12968e+06	1.07193e+06	1.12499e+06	899290	975436	1.43965e+06	1.32253e+06	1.53518e+06	1.36034e+06	1.36661e+06	2.56233e+06	5	5	2	6	4	6	4
Q9BY77	Polymerase delta-interacting protein 3	POLDIP3	2.86736e+07	2.78346e+07	1.81026e+07	2.78757e+07	3.0149e+07	2.04824e+07	3.29376e+07	3.3234e+07	5.37	8.19	10.07	3.24	11.15	6.27	4.8	1.5	2.86188e+07	2.61118e+07	2.8773e+07	1.78454e+07	1.67649e+07	1.96974e+07	2.55273e+07	2.92906e+07	3.12028e+07	2.8156e+07	2.82616e+07	3.40294e+07	1.92236e+07	2.04346e+07	2.17889e+07	2.80296e+07	2.64678e+07	2.91297e+07	3.22493e+07	3.41651e+07	3.23983e+07	3.27294e+07	3.37292e+07	3.32435e+07	25	26	20	23	22	22	25
Q9P0L0	Vesicle-associated membrane protein-associated protein A	VAPA	2.62434e+06	2.96939e+06	3.24321e+06	1.89513e+06	4.11212e+06	3.74766e+06	9.98704e+06	8.83905e+06	4.53	13.39	49.21	12.21	10.14	13.72	34.79	27.13	3.12336e+06	2.90894e+06	2.87587e+06	3.61192e+06	3.35333e+06	2.76439e+06	1.98332e+06	4.11101e+06	1.7787e+06	4.43121e+06	3.64023e+06	4.26492e+06	4.18813e+06	3.18287e+06	3.87198e+06	2.59289e+06	1.81004e+06	1.28245e+06	1.01143e+07	8.70918e+06	1.11377e+07	9.36547e+06	6.22116e+06	1.09305e+07	6	6	6	6	6	6	5
Q13884	Beta-1-syntrophin	SNTB1	492854	329521	281906	386325	398187	338627	608958	618373	18.72	11.87	10.26	9.45	7.21	11.4	11.29	11.08	272452	394957	321153	260380	264875	320463	479932	548617	450013	365034	414064	415463	318230	314516	383135	401131	337227	420618	560778	672652	593445	643261	540924	670935	3	4	4	3	4	3	3
Q9NP72	Ras-related protein Rab-18	RAB18	3.9551e+06	3.72817e+06	4.26521e+06	3.03603e+06	3.45536e+06	3.90405e+06	7.6785e+06	6.6725e+06	5.42	4.69	4.18	18.45	7.5	8.75	6.98	16.93	3.75089e+06	3.51587e+06	3.91775e+06	4.03812e+06	4.34128e+06	4.41623e+06	3.80849e+06	4.13416e+06	3.92263e+06	3.32225e+06	3.28975e+06	3.75407e+06	3.5326e+06	3.97473e+06	4.20482e+06	3.27923e+06	2.93685e+06	2.892e+06	8.96778e+06	6.16253e+06	7.90518e+06	6.29278e+06	5.78141e+06	7.94332e+06	8	8	8	9	9	9	8
Q9P0M6	Core histone macro-H2A.2	MACROH2A2	9.11611e+06	9.16337e+06	9.16e+06	9.61724e+06	1.04943e+07	1.02255e+07	6.82128e+06	6.85376e+06	18.2	5.51	9.16	25.9	12.09	9.93	15.06	27.65	9.96519e+06	7.24588e+06	1.0279e+07	9.21219e+06	8.63119e+06	9.63663e+06	8.63121e+06	8.63706e+06	1.00801e+07	1.09493e+07	9.06069e+06	1.14727e+07	1.06526e+07	9.0658e+06	1.09581e+07	9.54081e+06	8.20898e+06	1.11019e+07	7.09407e+06	4.93371e+06	8.43606e+06	6.51295e+06	5.15249e+06	8.89585e+06	17	16	15	17	17	16	15
Q5VT52	Regulation of nuclear pre-mRNA domain-containing protein 2	RPRD2	676902	814383	372335	883959	977609	166376	3.28399e+06	3.08016e+06	14.82	5.82	16.95	11.37	18.66	19.71	6.57	16.1	701988	941884	799276	348021	389622	379362	546883	763955	719867	767252	1.09307e+06	1.0725e+06	142720	152603	203807	868737	834999	948142	2.97734e+06	3.17495e+06	3.69968e+06	2.55669e+06	3.14096e+06	3.54284e+06	12	11	10	6	8	4	7
Q96GD4	Aurora kinase B	AURKB	6.47563e+06	3.29358e+06	4.34473e+06	6.9799e+06	4.6033e+06	5.59326e+06	7.81944e+06	8.80741e+06	14.73	4.18	12.6	7.94	10.04	6.59	7.39	2.12	3.53978e+06	2.73471e+06	3.60624e+06	4.51397e+06	4.15261e+06	4.36761e+06	7.05374e+06	6.83106e+06	5.54209e+06	4.93547e+06	4.79916e+06	4.07527e+06	5.93698e+06	5.20368e+06	5.63913e+06	7.56468e+06	6.78564e+06	6.58938e+06	7.91157e+06	7.15782e+06	8.38892e+06	9.01992e+06	8.73203e+06	8.67029e+06	12	13	13	17	16	13	14
P07942	Laminin subunit beta-1	LAMB1	1.29732e+06	838886	879634	915779	974522	1.04098e+06	9.39386e+06	8.61821e+06	6.4	9.65	7.66	1.63	11.98	23.4	5.73	25.5	885912	780431	850316	963702	881239	793962	1.19321e+06	1.39108e+06	1.30765e+06	1.05508e+06	840591	1.0279e+06	1.11432e+06	769113	1.23951e+06	975500	894930	876908	9.29368e+06	9.31803e+06	9.56986e+06	8.16653e+06	6.68116e+06	1.10069e+07	5	7	6	6	6	7	8
Q9BRR8	G patch domain-containing protein 1	GPATCH1	960502	419333	899157	364878	1.12863e+06	777534	555630	1.0578e+06	19.06	37.95	27.05	10.68	25.54	11.6	17.51	22.99	351327	399300	507372	715007	689561	1.2929e+06	696744	968616	1.21615e+06	940101	985343	1.46044e+06	737689	880798	714114	356588	305553	432493	581461	487724	597706	927505	907559	1.33834e+06	3	3	3	4	4	4	4
O43175	D-3-phosphoglycerate dehydrogenase	PHGDH	1.59259e+06	1.38138e+06	1.47726e+06	1.05692e+06	1.40446e+06	1.37018e+06	2.91401e+06	3.21493e+06	9.16	17.28	6.74	17.05	12.86	14.4	16.25	11.3	1.28143e+06	1.52362e+06	1.33909e+06	1.42488e+06	1.75472e+06	1.25219e+06	1.69974e+06	1.48519e+06	1.59284e+06	1.19641e+06	1.521e+06	1.49599e+06	1.14633e+06	1.51891e+06	1.44529e+06	1.25518e+06	957211	958361	3.46272e+06	2.78474e+06	2.49455e+06	3.12112e+06	2.90783e+06	3.61585e+06	6	6	6	7	6	6	7
Q9Y4P3	Transducin beta-like protein 2	TBL2	1.28352e+06	1.13804e+06	1.66563e+06	1.26585e+06	1.23553e+07	1.87754e+06	4.29734e+06	5.64307e+06	20.4	3.38	18.39	17.02	61.91	17.5	9.9	23.52	963597	1.04903e+06	1.40148e+06	1.72941e+06	1.64435e+06	1.62313e+06	1.03585e+06	1.50596e+06	1.30876e+06	1.99441e+07	1.24753e+07	4.64648e+06	1.76008e+06	1.6239e+06	2.24865e+06	1.19863e+06	1.18843e+06	1.41049e+06	4.44377e+06	3.50399e+06	4.94428e+06	5.33846e+06	4.49471e+06	7.09604e+06	4	5	5	6	7	4	5
Q8TCJ2	Dolichyl-diphosphooligosaccharide--protein glycosyltransferase subunit STT3B	STT3B	876012	783149	1.18502e+06	696537	849576	996041	1.09152e+06	1.35784e+06	10.15	10.55	26.57	9.6	8.58	14.43	3.92	29.18	733797	740766	874883	1.09227e+06	1.32716e+06	1.13563e+06	693129	1.13801e+06	796897	775637	851750	921342	835553	1.03972e+06	1.11285e+06	717311	665646	706655	1.12122e+06	975107	1.17824e+06	1.28543e+06	1.00279e+06	1.78529e+06	5	6	6	8	7	6	5
P55036	26S proteasome non-ATPase regulatory subunit 4	PSMD4	1.84352e+06	1.00608e+06	1.40286e+06	1.10195e+06	1.03731e+06	673961	5.21441e+06	5.12599e+06	10.21	8.74	34.74	12.23	25.88	11.92	7.19	16.8	893596	1.02985e+06	1.09479e+06	1.4356e+06	1.50578e+06	1.2672e+06	1.33004e+06	1.63942e+06	2.5611e+06	891393	1.3471e+06	873424	595169	670949	755766	1.04756e+06	1.06539e+06	1.19289e+06	5.80865e+06	5.29411e+06	4.54047e+06	5.2897e+06	4.19478e+06	5.8935e+06	4	4	2	5	4	3	5
Q9Y4L1	Hypoxia up-regulated protein 1	HYOU1	2.26865e+06	2.29029e+06	2.24994e+06	1.79106e+06	1.70927e+06	1.74156e+06	2.26805e+06	2.33639e+06	10.85	9.48	5.35	5.38	15.16	12.62	10.83	33.14	2.04728e+06	2.54384e+06	2.27973e+06	2.00539e+06	2.39779e+06	2.34664e+06	2.19156e+06	2.40865e+06	2.20575e+06	1.41755e+06	1.79767e+06	1.91259e+06	1.49235e+06	1.90742e+06	1.82491e+06	1.60206e+06	1.78154e+06	1.98959e+06	2.38969e+06	2.14568e+06	2.26877e+06	2.24356e+06	1.61275e+06	3.15286e+06	11	13	13	11	12	9	10
Q8IWX8	Calcium homeostasis endoplasmic reticulum protein	CHERP	1.18339e+07	1.13342e+07	8.62287e+06	1.21975e+07	1.30446e+07	9.97518e+06	1.74252e+07	1.40071e+07	4.27	7.81	4.07	10.84	9.73	6.75	6.84	11.4	1.16889e+07	1.1531e+07	1.07826e+07	9.01255e+06	9.01076e+06	7.84529e+06	1.1369e+07	1.18032e+07	1.23296e+07	1.19322e+07	1.2774e+07	1.44276e+07	1.01811e+07	9.22296e+06	1.05215e+07	1.17687e+07	1.16647e+07	1.31591e+07	1.74236e+07	1.55371e+07	1.93148e+07	1.39639e+07	1.24319e+07	1.56256e+07	22	21	21	19	19	21	19
Q9UBX2	Double homeobox protein 4	DUX4	0		247535	0	0	316396	0	0		5.47				13.19						263172	239375	240060							279053	361448	308687													2	2	2
Q14739	Delta(14)-sterol reductase LBR	LBR	660832	571175	645159	538085	693283	745081	1.20001e+06	1.36813e+06	11.06	8.61	11.91	5.77	13.02	16.27	16.52	22.68	512491	638003	563032	684836	668973	581670	610319	751530	620646	682953	788253	608643	748900	864337	622004	516247	635854	462154	1.19165e+06	1.13536e+06	1.27302e+06	1.09409e+06	1.30533e+06	1.70498e+06	4	4	4	4	4	4	4
O43390	Heterogeneous nuclear ribonucleoprotein R	HNRNPR	1.83703e+08	2.06219e+08	1.62526e+08	1.94852e+08	2.28632e+08	1.68959e+08	2.1139e+08	1.88541e+08	6.5	6.52	6.86	7.35	2.38	6.97	13.87	4.84	2.06733e+08	1.92566e+08	2.19358e+08	1.57786e+08	1.55122e+08	1.7467e+08	1.71307e+08	1.96489e+08	1.83314e+08	2.30704e+08	2.22455e+08	2.32737e+08	1.71911e+08	1.55986e+08	1.78981e+08	1.94346e+08	1.68077e+08	2.22133e+08	1.9526e+08	2.12647e+08	2.26262e+08	1.79722e+08	1.8797e+08	1.9793e+08	50	50	51	51	46	51	49
P50995	Annexin A11	ANXA11	496909	419316	558598	426187	347359	376779	844596	1.22868e+06	23.85	24.49	13.64	14.5	35.54	11.28	19.75	55.79	306549	497209	454191	448116	516074	711605	572767	475704	442257	223047	349077	469951	327893	397401	405044	351180	517193	410189	877213	709109	947466	982377	700431	2.00323e+06	5	5	5	5	5	5	5
Q9H4L5	Oxysterol-binding protein-related protein 3	OSBPL3	242043	278743	191041	133254	178188	93559.5	658856	1.12118e+06	72.34	26.3	9.79	6.13	9.56	36.61	11.67	49.15	182777	142992	510459	243988	144050	185085	224695	232379	269055	170456	166393	197716	71059.7	76640	132979	115671	138855	145235	704152	626573	645843	780584	826007	1.75696e+06	4	4	2	3	4	2	4
P28072	Proteasome subunit beta type-6	PSMB6	3.36626e+06	2.82892e+06	2.53476e+06	3.06496e+06	2.7614e+06	1.60061e+06	3.85374e+06	3.16285e+06	46.91	45.95	20.53	6.65	40.5	21	18.51	17.73	3.133e+06	3.97764e+06	1.37612e+06	3.29621e+06	3.11404e+06	1.19403e+06	3.84888e+06	2.57475e+06	3.67516e+06	1.4922e+06	3.60256e+06	3.18943e+06	1.25872e+06	1.93084e+06	1.61228e+06	3.49737e+06	3.27481e+06	2.4227e+06	4.07668e+06	3.91094e+06	3.57361e+06	3.74755e+06	3.11145e+06	2.62954e+06	4	4	4	4	4	3	4
P57088	Transmembrane protein 33	TMEM33	928451	892318	868606	792449	1.08102e+06	956371	1.60742e+06	1.65141e+06	2.21	15.71	8.37	6.84	5.22	7.34	11.63	23.33	893589	872002	911364	995374	886330	724115	1.01794e+06	878279	889131	1.13869e+06	1.07854e+06	1.02583e+06	988413	1.00487e+06	875831	788116	886687	702544	1.70585e+06	1.48881e+06	1.6276e+06	1.70039e+06	1.24402e+06	2.00982e+06	4	4	4	4	4	4	4
Q8TF68	Zinc finger protein 384	ZNF384	1.46231e+06	1.89564e+06	2.04237e+06	1.61286e+06	2.01864e+06	2.84567e+06	977295	1.40553e+06	5.39	6.24	25.85	4.77	18.42	16.54	13.15	29	1.7798e+06	1.93373e+06	1.9734e+06	2.0218e+06	2.17895e+06	1.92636e+06	1.34711e+06	1.15532e+06	1.88451e+06	1.95091e+06	1.68526e+06	2.41974e+06	2.40884e+06	3.34408e+06	2.7841e+06	1.6665e+06	1.79298e+06	1.37908e+06	1.0302e+06	942347	959336	1.43182e+06	985352	1.79943e+06	3	3	3	4	3	4	2
Q5SW79	Centrosomal protein of 170 kDa	CEP170	2.25128e+06	2.73384e+06	2.29603e+06	2.47923e+06	2.48885e+06	2.4628e+06	2.84554e+06	2.77828e+06	20.36	6.73	4.2	5.14	9.46	10.81	7.47	28.76	2.40962e+06	2.41541e+06	3.3765e+06	2.3484e+06	2.41767e+06	2.12202e+06	2.36039e+06	2.19146e+06	2.20199e+06	2.29025e+06	2.42743e+06	2.74887e+06	2.15654e+06	2.59296e+06	2.63889e+06	2.50963e+06	2.64734e+06	2.28071e+06	2.88195e+06	2.97023e+06	2.68443e+06	2.51974e+06	2.14039e+06	3.6747e+06	13	12	12	13	11	11	11
Q16881	Thioredoxin reductase 1, cytoplasmic	TXNRD1	522372	615704	468204	199148	183252	170022	173648	182665	32.89	17.36	27.77	12.5	42.18	32.71	21.32	44.59	390832	672707	783574	401723	444059	558829	356007	622395	588714	113191	170385	266182	106612	192900	210554	155073	202607	239763	174948	194674	151322	147446	124748	275800	3	4	4	2	4	4	3
P61964	WD repeat-containing protein 5	WDR5	5.40856e+06	4.12039e+06	4.69537e+06	4.18203e+06	4.74077e+06	5.28913e+06	7.37298e+06	7.12269e+06	18.02	30.74	9.05	12	19.01	21.67	11.45	13.15	3.3542e+06	4.8369e+06	4.17006e+06	6.22604e+06	3.35954e+06	4.50054e+06	5.4999e+06	4.87987e+06	5.84591e+06	4.06268e+06	4.39619e+06	5.76343e+06	4.10867e+06	6.3971e+06	5.36162e+06	3.82851e+06	4.72702e+06	3.99055e+06	7.32603e+06	8.28034e+06	6.51259e+06	7.71164e+06	7.614e+06	6.04242e+06	8	6	8	8	8	8	8
P35221	Catenin alpha-1	CTNNA1	9.59195e+06	8.12005e+06	7.02642e+06	9.85984e+06	8.64484e+06	6.98006e+06	1.90789e+07	1.88847e+07	4.82	5.05	27.17	6.74	11.93	16.03	14.74	27.59	7.71291e+06	8.15408e+06	8.49317e+06	7.21606e+06	7.24606e+06	6.61714e+06	8.7643e+06	1.25114e+07	7.50012e+06	7.48217e+06	9.45099e+06	9.00136e+06	6.42363e+06	6.24861e+06	8.26796e+06	1.15129e+07	9.28467e+06	8.78196e+06	1.82545e+07	1.84219e+07	2.05603e+07	1.76985e+07	1.43702e+07	2.45854e+07	27	28	27	30	26	28	26
P62314	Small nuclear ribonucleoprotein Sm D1	SNRPD1	2.81697e+07	2.26105e+07	1.63901e+07	2.67057e+07	2.8585e+07	2.09727e+07	3.48238e+07	3.34543e+07	14.61	17.99	24.13	6.93	23.55	30.24	17.98	20.69	2.18607e+07	1.97464e+07	2.62245e+07	1.58307e+07	1.37605e+07	1.9579e+07	2.15505e+07	2.78257e+07	3.5133e+07	2.61605e+07	2.34013e+07	3.61933e+07	2.04933e+07	1.48831e+07	2.75418e+07	2.41139e+07	2.37568e+07	3.22464e+07	3.39714e+07	3.2954e+07	3.75459e+07	3.15416e+07	2.76905e+07	4.11308e+07	8	8	8	8	7	8	8
Q99666	RANBP2-like and GRIP domain-containing protein 5/6	RGPD5	907683	698918	807931	738727	779228	684962	1.99365e+06	1.83384e+06	15.91	15.3	14.91	8.04	9.34	14.66	6.42	13.51	811033	697067	588654	716603	948633	758556	901861	1.04579e+06	775397	817089	825238	695356	661931	598095	794860	739789	690773	785618	1.93312e+06	1.87237e+06	2.17545e+06	1.66105e+06	1.72276e+06	2.11772e+06	4	3	3	5	3	4	4
Q13951	Core-binding factor subunit beta	CBFB	571261	709127	810454	454185	1.0456e+06	1.05308e+06	740383	746142	15.86	17.68	26.11	13.7	22.3	18.46	5.78	58.93	679071	614736	833575	936343	654513	840508	467368	504276	742138	865556	962224	1.30901e+06	937568	944114	1.27757e+06	425113	461299	476143	627811	768555	824783	552910	436131	1.24939e+06	4	4	3	4	4	3	4
Q92979	Ribosomal RNA small subunit methyltransferase NEP1	EMG1	7.02227e+06	8.30707e+06	4.38614e+06	6.3304e+06	8.43438e+06	4.79361e+06	1.07591e+07	9.68323e+06	2.32	11.22	11.55	6.58	5.2	20.14	16.13	3.4	8.46206e+06	8.09182e+06	8.36733e+06	4.13883e+06	4.06683e+06	4.95276e+06	6.11125e+06	7.28857e+06	7.667e+06	8.89866e+06	8.02776e+06	8.37671e+06	5.49278e+06	3.69228e+06	5.19576e+06	6.33908e+06	5.30486e+06	7.34726e+06	1.00012e+07	1.08726e+07	1.14034e+07	9.36979e+06	1.00261e+07	9.65385e+06	10	10	10	8	7	8	8
Q96RT1	Erbin	ERBIN	965015	751277	697470	1.03759e+06	1.08554e+06	649482	1.94266e+06	2.01563e+06	5.16	5.2	12.87	12.07	18.2	17.15	11.94	35.77	708105	762516	783209	705620	728954	657835	847702	1.09515e+06	952196	932356	1.01572e+06	1.30855e+06	542242	641615	764588	1.07276e+06	899947	1.14006e+06	1.84608e+06	1.7718e+06	2.21011e+06	1.744e+06	1.46986e+06	2.83304e+06	6	7	7	7	6	4	8
Q9NPD3	Exosome complex component RRP41	EXOSC4	2.36641e+06	1.92294e+06	1.98084e+06	2.40387e+06	2.34625e+06	2.07919e+06	6.20509e+06	4.83991e+06	9.78	10.1	8.22	2.59	21.33	10.21	6.61	15.31	2.04225e+06	2.02041e+06	1.70617e+06	2.09554e+06	2.09719e+06	1.74977e+06	2.14697e+06	2.43417e+06	2.51808e+06	2.05362e+06	2.06102e+06	2.92412e+06	1.85078e+06	2.27062e+06	2.11617e+06	2.57621e+06	2.37186e+06	2.26353e+06	6.23104e+06	6.03286e+06	6.35136e+06	4.34952e+06	4.478e+06	5.69222e+06	4	5	5	4	5	5	5
Q12834	Cell division cycle protein 20 homolog	CDC20	44765.1			31973	187642	53569.2	408225	594671			11.49	12.66	18.6	19.97	31.65	35.49							44521.2	39746.2	50027.8	149302	217579	196044	41692.9	62457	56557.8	20507.1	39652.5	35759.3	348558	438189	437930	373612	616358	794044
Q15906	Vacuolar protein sorting-associated protein 72 homolog	VPS72	490978	446013	343388	451419	365710	272213	836520	786673	20.23	8.76	4.74	7.11	15.74	4.92	10.24	15.43	465423	524979	347639	312338	372357	345471	464219	502008	506707	312145	426543	358441	261990	267291	287358	497862	405392	451003	769392	857515	882653	836507	648296	875216	2	2	2	2	2	2	2
O75874	Isocitrate dehydrogenase [NADP] cytoplasmic	IDH1	1.4699e+06	1.22717e+06	1.19185e+06	1.12881e+06	726461	963048	1.48021e+06	1.2484e+06	11.79	20.56	34.73	15.98	4.48	30.98	20.87	9.06	1.09882e+06	1.38394e+06	1.19875e+06	1.47311e+06	1.07819e+06	1.02425e+06	1.9219e+06	916301	1.57149e+06	705813	763998	709572	827017	1.30518e+06	756945	1.33101e+06	1.18538e+06	870047	1.43612e+06	1.26875e+06	1.73574e+06	1.37871e+06	1.19002e+06	1.17647e+06	7	7	6	6	6	5	7
Q9Y4Z0	U6 snRNA-associated Sm-like protein LSm4	LSM4	1.56353e+06	1.24377e+06	653179	1.87688e+06	1.45952e+06	812673	3.46832e+06	2.96598e+06	18.41	29.14	10.92	9.99	14.99	17.49	8.82	4.03	1.41086e+06	1.33765e+06	982800	578390	869578	511568	1.37346e+06	1.6132e+06	1.70393e+06	1.25051e+06	1.44105e+06	1.68701e+06	747872	714515	975632	2.02207e+06	1.69667e+06	1.91191e+06	3.12676e+06	3.81979e+06	3.45841e+06	2.97693e+06	2.84136e+06	3.07963e+06	5	5	5	3	4	3	4
Q8NFD5	AT-rich interactive domain-containing protein 1B	ARID1B	519812	377653	286449	503695	403047	432865	1.77977e+06	1.54074e+06	20.77	42.47	5.89	2.96	24.36	26.34	4.31	10.42	300424	375316	457221	188703	422684	247960	490070	518131	551236	316955	382226	509961	339479	399186	559928	511290	479227	520567	1.77427e+06	1.73011e+06	1.83495e+06	1.36197e+06	1.58777e+06	1.67249e+06	3	2	3	3	2	2	4
Q96GM5	SWI/SNF-related matrix-associated actin-dependent regulator of chromatin subfamily D member 1	SMARCD1	547931	622055	425307	393323	626389	868761	3.31034e+06	2.80085e+06	10.27	19.43	9.72	1.82	13.17	17.88	8.69	14.97	629913	681618	554634	453198	490404	332320	494378	600887	548529	573239	584509	721418	867608	714031	1.02464e+06	360121	391423	428426	3.25892e+06	3.29571e+06	3.37641e+06	2.52544e+06	2.59381e+06	3.28329e+06	4	2	4	3	1	3	4
Q9P2I0	Cleavage and polyadenylation specificity factor subunit 2	CPSF2	2.52499e+06	1.83794e+06	1.70218e+06	2.42154e+06	1.95884e+06	1.41e+06	6.38972e+06	5.56836e+06	7.14	11.13	17.68	11.69	32.05	43.32	4.1	12.23	1.68891e+06	1.88898e+06	1.93592e+06	1.53429e+06	1.66464e+06	1.90761e+06	2.02626e+06	2.88738e+06	2.66134e+06	1.29087e+06	2.04898e+06	2.53666e+06	1.00513e+06	1.11233e+06	2.11255e+06	2.41706e+06	2.3247e+06	2.52288e+06	6.393e+06	5.64081e+06	7.13534e+06	5.20338e+06	5.14748e+06	6.35422e+06	13	12	10	12	10	11	14
P52756	RNA-binding protein 5	RBM5	6.27942e+06	5.80884e+06	5.64817e+06	6.29281e+06	6.3486e+06	4.69144e+06	8.4845e+06	7.08928e+06	21.57	41.76	13.32	16.04	8.35	12.75	15.66	12.92	6.39736e+06	6.65939e+06	4.36976e+06	5.50649e+06	8.07449e+06	3.36353e+06	6.06006e+06	7.20353e+06	5.57467e+06	6.03802e+06	6.96044e+06	6.04733e+06	4.10159e+06	5.29778e+06	4.67495e+06	6.60329e+06	7.08576e+06	5.18936e+06	8.72068e+06	9.71197e+06	7.02086e+06	8.01722e+06	7.06459e+06	6.18604e+06	17	17	15	17	16	13	17
Q8IYA6	Cytoskeleton-associated protein 2-like	CKAP2L	94353.9	65978.1	79624.8	92743	32119.6	80929.2	165467	181660	19.15	4.66	13.21	16.88	15.42	15.01	21.35	18.13	57011.1	60497.2	80425.9	77460	83909.1	77505.4	92173	83123.5	107765	26545.6	33791.9	36021.2	70716	77706.7	94364.9	97992.2	70846.3	109391	157667	142266	196467	152288	175434	217258	2	1	2	2	2	1	2
Q5GLZ8	Probable E3 ubiquitin-protein ligase HERC4	HERC4	153703	125649	81715	81220.5	91271.2	154409	618758	913693	8.21	32.24	30.1	8.92	21.46	36.31	31.11	58.31	125746	135918	115283	66746.4	112135	66263.9	146686	203078	111344	77693.3	113728	82392.9	109066	137058	217103	102621	87700.2	53340.5	557752	633325	665197	554616	660650	1.52581e+06	2	1	2	1	1	1	1
P62316	Small nuclear ribonucleoprotein Sm D2	SNRPD2	2.1383e+07	1.90183e+07	1.28465e+07	2.13615e+07	1.97781e+07	1.34774e+07	3.35944e+07	2.92961e+07	8.9	3.32	2.19	11.82	6.51	13.97	3.89	25.07	1.85366e+07	2.08988e+07	1.76196e+07	1.33187e+07	1.27317e+07	1.24891e+07	2.16681e+07	2.16378e+07	2.08431e+07	2.00071e+07	1.83923e+07	2.09348e+07	1.56339e+07	1.21655e+07	1.26328e+07	2.22113e+07	2.13222e+07	2.05509e+07	3.33778e+07	2.9737e+07	3.76684e+07	3.18975e+07	2.10045e+07	3.49863e+07	11	11	11	10	11	10	11
Q8WWI1	LIM domain only protein 7	LMO7	1.12798e+08	9.93463e+07	7.81529e+07	1.21063e+08	1.1916e+08	1.01225e+08	2.5713e+08	2.42703e+08	3.21	6.29	12.6	1.11	6.64	3.45	6.17	12.69	1.02269e+08	9.98227e+07	9.59473e+07	8.08596e+07	8.11218e+07	7.24773e+07	9.88127e+07	1.1236e+08	1.27221e+08	1.10249e+08	1.21848e+08	1.25383e+08	9.73768e+07	1.021e+08	1.04196e+08	1.29479e+08	1.15242e+08	1.18469e+08	2.60402e+08	2.55267e+08	2.55721e+08	2.26222e+08	2.23641e+08	2.78246e+08	98	97	93	94	91	87	94
P62277	40S ribosomal protein S13	RPS13	5.63327e+07	5.63202e+07	5.61491e+07	5.43484e+07	6.80996e+07	7.4008e+07	1.13526e+08	1.13996e+08	0.89	8.24	3.24	7.62	3.33	4.94	9.65	19.26	5.68173e+07	5.58199e+07	5.63234e+07	6.04008e+07	5.122e+07	5.68265e+07	5.573e+07	5.83813e+07	5.48869e+07	6.79438e+07	6.59144e+07	7.04407e+07	7.09345e+07	7.30371e+07	7.80524e+07	5.84465e+07	5.6164e+07	4.84348e+07	1.18132e+08	1.18894e+08	1.03554e+08	1.39341e+08	1.00945e+08	1.01702e+08	14	15	15	15	14	15	15
Q9NT62	Ubiquitin-like-conjugating enzyme ATG3	ATG3	95195.1	46541.9	178190	35207.9	40096.6	49172.2	406349	576070	14.39	10.65	10.15	11.53	22.27	11.08	25.58	71.93	52521.8	47799.1	39304.7	180943	195632	157995	84790.3	96913.6	103881	30054.2	43096.5	47139.1	43487.6	54352.9	49676.1	35624.2	43997.4	26002.2	372122	387202	459725	321984	351967	1.05426e+06	1	1	1	3	3	3	1
P07947	Tyrosine-protein kinase Yes	YES1	2.53961e+06	1.5089e+06	1.41241e+06	2.0834e+06	2.29799e+06	1.75555e+06	4.13902e+06	4.02555e+06	20.22	23.97	14.18	24.64	13.43	15.38	20.02	16.57	1.7697e+06	1.58355e+06	1.17344e+06	1.62602e+06	1.58909e+06	1.02212e+06	2.496e+06	2.91954e+06	2.20329e+06	2.41575e+06	2.53041e+06	1.94781e+06	1.88437e+06	1.93701e+06	1.44527e+06	2.28146e+06	2.36454e+06	1.60422e+06	4.4581e+06	4.96118e+06	2.99777e+06	4.44474e+06	4.37578e+06	3.25613e+06	5	6	6	5	5	5	6
Q9Y4K1	Beta/gamma crystallin domain-containing protein 1	CRYBG1	7.06183e+06	1.30633e+07	1.08047e+07	7.64475e+06	1.22097e+07	1.07461e+07	1.55762e+07	1.82497e+07	7.09	1.13	19.04	1.83	19.39	11.77	10.22	26.25	1.2619e+07	1.41284e+07	1.24423e+07	1.09452e+07	1.07349e+07	1.07339e+07	6.22549e+06	6.34682e+06	8.61318e+06	9.58315e+06	1.28659e+07	1.418e+07	9.30863e+06	1.16893e+07	1.12405e+07	8.40538e+06	7.68486e+06	6.84399e+06	1.54846e+07	1.53484e+07	1.58957e+07	1.94409e+07	1.29758e+07	2.23323e+07	34	33	33	31	32	30	27
Q5TA45	Integrator complex subunit 11	INTS11	2.74826e+06	2.21918e+06	2.33e+06	2.38425e+06	2.44847e+06	2.35118e+06	3.27716e+06	2.97806e+06	13.56	8.13	4.08	20.71	24.29	6.63	5.05	19.21	2.04442e+06	2.56669e+06	2.04643e+06	2.23047e+06	2.54853e+06	2.211e+06	2.8184e+06	2.8074e+06	2.61899e+06	1.84028e+06	2.47632e+06	3.02879e+06	2.1979e+06	2.34608e+06	2.50956e+06	2.42005e+06	2.48264e+06	2.25006e+06	3.14494e+06	2.67419e+06	4.01235e+06	2.87024e+06	2.46767e+06	3.59626e+06	7	7	6	7	7	5	6
Q86YS6	Ras-related protein Rab-43	RAB43	1.56081e+06	490518	701093	417453	448935	666090	749003	952621	8.73	22.41	81.49	4.34	36.83	7	8.57	7.72	495402	445474	530678	619688	601425	882167	824023	3.02946e+06	828933	297491	423980	625333	690893	612300	695076	438009	376167	438185	747593	717249	782167	870627	974547	1.01269e+06	3	3	2	5	3	5	4
P20618	Proteasome subunit beta type-1	PSMB1	2.59691e+06	2.00146e+06	1.38567e+06	1.85133e+06	1.56496e+06	1.51847e+06	4.9103e+06	3.94674e+06	29.79	3.05	22.64	5.99	15.78	18.14	21.48	22.18	1.51446e+06	2.66635e+06	1.82356e+06	1.38055e+06	1.34625e+06	1.43022e+06	2.16525e+06	2.35906e+06	3.26643e+06	1.28699e+06	1.64897e+06	1.75891e+06	1.31745e+06	1.83238e+06	1.40557e+06	1.39211e+06	2.07554e+06	2.08634e+06	4.90284e+06	4.62018e+06	5.20788e+06	4.90607e+06	3.1917e+06	3.74246e+06	8	8	9	8	7	9	9
Q7Z6W7	DnaJ homolog subfamily B member 7	DNAJB7	1.5399e+06	2.03298e+06	1.29454e+06	1.07719e+06	1.48286e+06	1.43323e+06	935074	846946	70.19	20.43	29.59	25.97	53.39	37.34	37.74	32.9	915096	1.54374e+06	3.64011e+06	1.38689e+06	996267	1.50047e+06	1.24842e+06	1.3063e+06	2.06497e+06	928477	1.13048e+06	2.38962e+06	960490	1.32488e+06	2.01433e+06	865830	819877	1.54585e+06	676045	971576	1.1576e+06	540637	914690	1.08551e+06	2	2	2	1	1	2	2
O43818	U3 small nucleolar RNA-interacting protein 2	RRP9	2.71637e+07	3.00656e+07	2.96727e+07	2.70726e+07	3.06826e+07	3.03135e+07	2.37633e+07	2.30638e+07	2.83	6.23	0.85	2.85	5.2	5.47	5.18	11.04	2.97804e+07	3.10233e+07	2.93931e+07	2.757e+07	3.04065e+07	3.10417e+07	2.74257e+07	2.69963e+07	2.70693e+07	2.99824e+07	3.25096e+07	2.95559e+07	2.96232e+07	2.91117e+07	3.22055e+07	2.74118e+07	2.55311e+07	2.82749e+07	2.30816e+07	2.37731e+07	2.44352e+07	2.22535e+07	2.10221e+07	2.59159e+07	19	18	16	18	17	17	19
Q03518	Antigen peptide transporter 1	TAP1	581632	278971	166958	343666	387646	351895	1.60132e+06	2.23585e+06	19.19	20.98	20.25	10.54	15.06	8.62	5.87	27.75	243631	252704	340579	204919	160059	135897	452446	683015	609435	392708	326918	443314	317754	362233	375696	320901	350746	359352	1.78807e+06	1.45981e+06	1.55609e+06	1.91545e+06	1.84118e+06	2.95093e+06	5	4	5	3	2	3	6
Q9BSJ8	Extended synaptotagmin-1	ESYT1	3.61826e+06	4.07115e+06	4.2307e+06	2.94547e+06	3.78666e+06	3.92298e+06	9.26375e+06	1.12773e+07	9.99	20.33	11.37	15.48	3.88	7.16	8.22	39.78	3.60466e+06	4.35127e+06	4.25753e+06	3.8997e+06	5.20696e+06	3.58543e+06	3.44803e+06	4.08742e+06	3.31932e+06	3.63051e+06	3.80725e+06	3.92222e+06	3.60159e+06	4.1225e+06	4.04486e+06	2.66667e+06	3.06784e+06	3.10189e+06	9.07026e+06	7.9363e+06	1.07847e+07	9.3884e+06	8.0443e+06	1.63992e+07	17	19	16	17	18	16	18
P06493	Cyclin-dependent kinase 1	CDK1	195491	228669	152244	115347	202811	243599	935168	1.19808e+06	14.34	12.62	11.23	23.83	13.4	17.48	19.74	46.1	256650	192574	236782	162504	164140	130086	177704	220029	188739	174662	228891	204879	196311	278921	255566	141503	104605	99933.2	811546	1.19242e+06	801541	1.04082e+06	741416	1.81202e+06	2	1	1	1	1	1	2
Q9H9B1	Histone-lysine N-methyltransferase EHMT1	EHMT1	5.18603e+06	5.00671e+06	5.08466e+06	5.95485e+06	5.29546e+06	4.74669e+06	6.00486e+06	5.42689e+06	16.53	15.01	9.98	4.39	6.21	10.63	4.43	2.39	5.63701e+06	5.31332e+06	4.0698e+06	5.1319e+06	5.82315e+06	4.29894e+06	5.31431e+06	5.62717e+06	4.6166e+06	5.67489e+06	5.1042e+06	5.10728e+06	5.31137e+06	4.58845e+06	4.34026e+06	6.10624e+06	6.10803e+06	5.65029e+06	6.2723e+06	5.99642e+06	5.74585e+06	5.47833e+06	5.52327e+06	5.27907e+06	12	9	10	12	12	9	9
Q86Y82	Syntaxin-12	STX12	78267.2	289099	308414	290539	269490	383356	1.00084e+06	659126	15.96	21.59	25.48	9	25.02	20.88	3.83	66.3	271586	254280	341430	382295	253012	289936	84705.7	94193.6	55902.3	253360	211578	343532	306670	377035	466363	289678	279875	302065	1.06633e+06	1.03802e+06	898162	455210	361384	1.16079e+06	2	2	3	2		2
Q96FF9	Sororin	CDCA5	4.7305e+06	4.07264e+06	3.41559e+06	5.03034e+06	4.57448e+06	4.13926e+06	4.97631e+06	4.98905e+06	24.22	5.96	3.98	9.39	13.68	22.39	10.95	11.17	4.25728e+06	3.00709e+06	4.95355e+06	3.29433e+06	3.30185e+06	3.6506e+06	4.54047e+06	4.73382e+06	4.9172e+06	5.24389e+06	4.00463e+06	4.47492e+06	4.29737e+06	3.14377e+06	4.97663e+06	5.43839e+06	4.40365e+06	5.24897e+06	5.44947e+06	4.96413e+06	4.51533e+06	5.58348e+06	4.47785e+06	4.90582e+06	6	6	6	6	6	5	6
P38159	RNA-binding motif protein, X chromosome	RBMX	6.66194e+08	6.74332e+08	6.486e+08	6.73868e+08	7.32605e+08	6.92412e+08	4.65286e+08	4.29843e+08	9.96	1.53	5.52	5.49	10.18	6.83	8.5	12.05	7.38214e+08	6.04264e+08	6.80518e+08	6.59317e+08	6.46807e+08	6.39677e+08	6.28036e+08	7.01339e+08	6.69207e+08	8.18285e+08	6.97178e+08	6.82352e+08	7.44028e+08	6.51131e+08	6.82076e+08	6.64514e+08	6.21844e+08	7.35244e+08	4.64905e+08	4.39927e+08	4.91027e+08	4.18158e+08	3.84898e+08	4.86474e+08	74	71	74	75	72	74	74
P35580	Myosin-10	MYH10	1.25719e+07	1.23978e+07	1.03751e+07	1.90228e+07	7.46883e+06	8.18354e+06	4.69694e+07	5.17023e+07	12.53	27.77	14.83	21.33	8.69	12.62	10.32	25.51	1.20439e+07	1.10523e+07	1.40974e+07	8.90077e+06	1.3695e+07	8.52958e+06	1.47067e+07	1.17447e+07	1.12644e+07	7.07936e+06	7.10901e+06	8.21811e+06	7.75224e+06	7.43656e+06	9.36184e+06	2.03786e+07	1.67721e+07	1.99176e+07	4.753e+07	3.66803e+07	5.66978e+07	3.88592e+07	5.10401e+07	6.52076e+07	56	54	51	52	51	46	52
Q9UNP9	Peptidyl-prolyl cis-trans isomerase E	PPIE	2.52509e+06	2.06177e+06	1.56346e+06	2.78551e+06	2.71053e+06	1.65441e+06	1.67086e+06	1.86975e+06	2.12	10.77	17.56	3.8	3.29	9.45	6.91	20.77	2.01297e+06	2.09695e+06	2.07538e+06	1.52383e+06	1.74812e+06	1.41845e+06	2.25251e+06	3.03682e+06	2.28593e+06	2.73173e+06	2.78727e+06	2.61258e+06	1.79363e+06	1.48527e+06	1.68432e+06	2.86064e+06	2.92904e+06	2.56684e+06	1.59841e+06	1.69686e+06	1.71732e+06	1.49517e+06	2.27039e+06	1.84368e+06	6	7	7	6	5	6	7
P07948	Tyrosine-protein kinase Lyn	LYN	1.37948e+06	786650	656056	1.15776e+06	917482	857199	1.62473e+06	1.87276e+06	16.66	31.87	14.89	7.51	12.05	16.27	16.21	13.12	856652	635456	867842	792029	415258	760881	1.21389e+06	1.60941e+06	1.31514e+06	846706	860808	1.04493e+06	923766	696893	950937	1.13802e+06	980777	1.35448e+06	1.51939e+06	1.75834e+06	1.59646e+06	1.91728e+06	1.60788e+06	2.0931e+06	6	5	3	5	6	5	5
P18085	ADP-ribosylation factor 4	ARF4	789936	813402	978632	407122	654658	644931	2.09512e+06	3.65175e+06	24.81	21.25	18.71	47.89	59.56	33.59	24.86	107.56	705128	688884	1.04619e+06	948043	787669	1.20018e+06	643932	786427	939449	471833	389737	1.1024e+06	498899	542066	893827	342542	355053	523770	1.68095e+06	1.36525e+06	3.23915e+06	1.65079e+06	1.12745e+06	8.17701e+06	6	5	5	6	5	6	5
P34897	Serine hydroxymethyltransferase, mitochondrial	SHMT2	1.26411e+06	1.04735e+06	772247	960731	1.48755e+06	1.31525e+06	3.76923e+06	3.72913e+06	18.23	18.94	4.96	16.53	32.49	21.27	9.48	14.81	851709	1.23319e+06	1.05717e+06	709602	939369	667769	1.31164e+06	1.19298e+06	1.28771e+06	987807	1.52245e+06	1.9524e+06	1.00061e+06	1.40901e+06	1.53614e+06	1.04079e+06	861712	979692	4.09142e+06	3.05106e+06	4.16521e+06	3.97483e+06	3.09665e+06	4.11592e+06	8	7	7	6	6	7	9
Q9NXX6	Non-structural maintenance of chromosomes element 4 homolog A	NSMCE4A	1.00069e+06	1.0511e+06	748707	879632	1.23204e+06	911725	1.23343e+06	1.53054e+06	17.03	16.02	9.94	20.18	18.63	5.19	26.56	6.88	1.20217e+06	853375	1.09777e+06	814165	610261	821694	990654	906649	1.10476e+06	1.22878e+06	1.0041e+06	1.46323e+06	861958	956082	917135	909046	632660	1.09719e+06	1.18231e+06	1.0141e+06	1.50387e+06	1.47074e+06	1.46867e+06	1.65221e+06	5	7	7	5	4	5	5
O75376	Nuclear receptor corepressor 1	NCOR1	149142	36635.7	29692.1	151831	131060	42002.9	333860	296030	23.94	26.47	6.02	14.58	11.89	36.12	13.34	21.92	45330.3	36783.5	27793.2	24146.5	38687.5	26242.4	153061	155489	138876	127163	117802	148216	28021.4	58135.9	39851.3	174772	136419	144301	332262	285990	383329	251657	265925	370507	1	1	1	1	1	1	2
Q9Y490	Talin-1	TLN1	3.32028e+07	3.51638e+07	3.23092e+07	2.93815e+07	4.35484e+07	3.88416e+07	7.82176e+07	1.03243e+08	9.27	7.2	6.51	8.12	21.73	25.25	14.67	40.6	3.24383e+07	3.42761e+07	3.87771e+07	2.97528e+07	3.28708e+07	3.43039e+07	3.56913e+07	3.21453e+07	3.1772e+07	3.43744e+07	4.29949e+07	5.3276e+07	3.33796e+07	3.2982e+07	5.01633e+07	3.43509e+07	2.66524e+07	2.71413e+07	8.01565e+07	7.11249e+07	8.33714e+07	8.18179e+07	7.6365e+07	1.51546e+08	87	87	87	81	75	80	80
P39060	Collagen alpha-1(XVIII) chain	COL18A1	9.79397e+06	9.1345e+06	6.51e+06	8.69842e+06	1.22573e+07	9.9732e+06	2.33787e+07	2.38357e+07	8.33	8.73	25.71	10.26	13.67	13.74	12.57	11.84	8.2658e+06	9.4559e+06	9.68181e+06	6.63651e+06	5.88891e+06	7.00458e+06	8.62649e+06	8.07144e+06	1.2684e+07	1.06037e+07	1.22148e+07	1.39534e+07	8.6045e+06	9.96899e+06	1.13461e+07	9.76135e+06	7.57737e+06	8.75655e+06	2.27947e+07	2.13253e+07	2.60162e+07	2.41692e+07	2.08622e+07	2.64756e+07	19	19	19	20	14	18	19
Q9Y3U8	60S ribosomal protein L36	RPL36	3.93963e+06	4.78802e+06	3.53229e+06	4.07622e+06	5.15508e+06	5.20273e+06	2.88204e+07	2.2728e+07	16.02	4.28	3.28	41.22	30.02	20.99	2.5	31.13	4.44246e+06	4.25467e+06	5.66693e+06	3.38013e+06	3.53456e+06	3.68218e+06	4.03105e+06	3.792e+06	3.99583e+06	4.57769e+06	3.97922e+06	6.90832e+06	4.77257e+06	4.39125e+06	6.44437e+06	3.95875e+06	4.12641e+06	4.14349e+06	3.02626e+07	1.62861e+07	3.99125e+07	2.24458e+07	1.57972e+07	2.99409e+07	7	7	5	6	6	5	5
Q99460	26S proteasome non-ATPase regulatory subunit 1	PSMD1	4.46777e+06	3.8699e+06	3.22708e+06	3.38818e+06	3.97777e+06	3.29371e+06	1.67758e+07	1.57354e+07	13.88	6.39	36.84	4.84	28.13	23.29	13.21	23.69	3.24964e+06	4.17553e+06	4.18452e+06	3.11001e+06	3.46499e+06	3.10623e+06	3.69475e+06	3.35066e+06	6.3579e+06	2.7571e+06	4.2218e+06	4.95442e+06	2.42727e+06	3.56728e+06	3.88658e+06	2.95387e+06	3.36273e+06	3.84794e+06	1.64855e+07	1.61488e+07	1.76931e+07	1.39676e+07	1.32203e+07	2.00182e+07	20	20	17	19	17	17	15
P52292	Importin subunit alpha-1	KPNA2	1.24617e+07	1.18632e+07	1.10848e+07	1.14191e+07	1.33341e+07	1.37759e+07	4.00177e+07	4.0774e+07	2.97	4.1	8.39	6.08	16.71	18.62	10.29	21.09	1.15534e+07	1.22457e+07	1.17906e+07	1.07415e+07	1.16005e+07	1.09124e+07	1.18343e+07	1.18824e+07	1.36685e+07	1.14093e+07	1.28178e+07	1.57752e+07	1.24304e+07	1.21638e+07	1.67333e+07	1.22648e+07	1.00781e+07	1.19145e+07	3.96773e+07	3.77741e+07	4.26018e+07	4.33403e+07	3.11852e+07	4.77964e+07	15	16	16	17	16	18	17
Q13765	Nascent polypeptide-associated complex subunit alpha	NACA	691509	677523	535620	288353	439468	623262	1.0517e+06	1.80441e+06	22.4	15.87	9.49	13.76	8.85	34.28	30.18	77.05	585759	852727	594082	633499	492747	480612	747365	619204	707958	409736	483465	425202	459923	865029	544834	214825	384438	265795	1.03118e+06	1.2056e+06	918302	1.16581e+06	848117	3.3993e+06	1	2	2	4	4	3	3
P61106	Ras-related protein Rab-14	RAB14	3.59576e+06	3.88844e+06	3.67575e+06	3.1446e+06	3.29474e+06	3.49576e+06	7.57104e+06	7.94837e+06	23.74	3.76	8.57	9.44	8.54	7.72	5.6	38.29	3.60469e+06	3.1407e+06	4.91992e+06	3.51852e+06	3.73086e+06	3.77787e+06	3.48785e+06	3.35611e+06	3.94332e+06	3.57759e+06	3.29185e+06	3.01478e+06	3.5199e+06	3.75266e+06	3.21471e+06	3.34712e+06	3.0575e+06	3.0292e+06	7.49173e+06	6.8995e+06	8.32189e+06	7.51519e+06	5.14453e+06	1.11854e+07	7	9	7	10	10	10	9
Q9NRF9	DNA polymerase epsilon subunit 3	POLE3	117624	336770	267777	266362	300045	410308	746313	552516	32.48	10.03	25.4	25.52	14.38	16.27	26.06	24.21	309287	457272	243753	272758	291803	238770	113512	90018.9	149341	252721	310177	337235	414419	474913	341593	280506	327617	190964	638020	966200	634720	572776	409788	674984	2	2	2	2	2	2	1
P21333	Filamin-A	FLNA	3.25765e+08	3.38419e+08	2.8721e+08	3.19763e+08	3.47624e+08	2.94035e+08	6.96714e+08	8.03755e+08	3.97	3.28	15.52	10.29	20.12	13.33	7.21	28.25	3.23629e+08	3.41743e+08	3.49886e+08	2.76728e+08	2.89981e+08	2.9492e+08	3.10543e+08	2.84567e+08	3.82186e+08	2.83605e+08	3.36996e+08	4.22271e+08	2.51267e+08	3.02639e+08	3.28199e+08	3.4442e+08	2.98718e+08	3.1615e+08	6.92829e+08	6.27064e+08	7.70249e+08	7.10974e+08	6.37766e+08	1.06252e+09	153	159	154	150	147	149	147
P60520	Gamma-aminobutyric acid receptor-associated protein-like 2	GABARAPL2	1.78945e+06	1.412e+06	1.44944e+06	1.27244e+06	1.05935e+06	1.13646e+06	2.17867e+06	2.33989e+06	32.63	3.81	16.55	16	11.61	13.78	10.45	22.08	1.19928e+06	1.096e+06	1.9407e+06	1.3957e+06	1.44653e+06	1.50607e+06	1.44895e+06	1.93297e+06	1.98643e+06	1.09783e+06	921680	1.15855e+06	1.12569e+06	985480	1.2982e+06	1.15202e+06	1.2502e+06	1.41511e+06	1.93648e+06	2.02141e+06	2.57811e+06	2.19917e+06	1.9082e+06	2.91229e+06	4	5	5	5	5	5	5
P20337	Ras-related protein Rab-3B	RAB3B	5.37631e+06	4.7764e+06	4.98546e+06	4.24522e+06	4.66645e+06	4.56268e+06	8.77648e+06	9.57401e+06	14.78	6.2	2.32	1.62	9.33	8.03	11.55	29.85	4.10598e+06	4.71041e+06	5.51281e+06	4.79157e+06	5.34192e+06	4.82289e+06	5.37988e+06	5.24982e+06	5.49922e+06	4.171e+06	4.98747e+06	4.84089e+06	4.27945e+06	4.97653e+06	4.43207e+06	4.58844e+06	3.68366e+06	4.46355e+06	8.80325e+06	8.90295e+06	8.62324e+06	8.31403e+06	7.56297e+06	1.2845e+07	8	7	8	9	9	8	7
P62917	60S ribosomal protein L8	RPL8	4.81564e+07	3.34768e+07	3.90623e+07	4.55885e+07	4.1463e+07	4.99251e+07	2.31142e+08	2.52471e+08	12.35	6.19	3.46	6.2	8.45	10.6	7.92	8.37	3.05432e+07	3.16829e+07	3.82043e+07	4.03698e+07	4.05463e+07	3.62708e+07	4.87722e+07	4.62708e+07	4.94263e+07	3.87852e+07	4.01756e+07	4.54281e+07	4.42828e+07	5.07089e+07	5.47834e+07	4.32613e+07	4.97485e+07	4.37556e+07	2.47389e+08	2.20355e+08	2.25684e+08	2.69164e+08	2.59527e+08	2.28723e+08	16	18	18	17	17	17	18
P00403	Cytochrome c oxidase subunit 2	MT-CO2	903698	833261	840874	865647	784644	944221	846964	883357	21.72	10.05	26.12	45.01	38.57	11.21	34.83	32.75	935343	624294	940145	805960	779374	937288	634976	1.07776e+06	998359	775973	486408	1.09155e+06	901450	866404	1.06481e+06	520347	1.07661e+06	999980	1.05394e+06	407014	1.07994e+06	1.07921e+06	551096	1.01977e+06	5	5	5	5	5	5	4
P50402	Emerin	EMD	5.61937e+07	7.15179e+07	7.71922e+07	6.01833e+07	8.094e+07	8.5149e+07	3.14842e+07	2.97618e+07	7.74	7.24	8.81	4.88	5.94	6.38	1.42	12.68	7.78934e+07	6.79406e+07	6.87196e+07	8.16736e+07	7.89762e+07	7.09268e+07	5.19961e+07	6.16494e+07	5.49355e+07	8.57761e+07	8.0884e+07	7.61599e+07	9.08366e+07	8.00169e+07	8.45935e+07	6.09779e+07	6.02929e+07	5.9279e+07	3.25865e+07	2.97303e+07	3.21357e+07	2.92228e+07	2.62879e+07	3.37747e+07	22	22	22	22	22	21	22
Q16656	Nuclear respiratory factor 1	NRF1	51838	128864	253668	42406	313099	675838	932967	844838	32.47	32.67	9.02	36.33	17.68	11.05	34.67	30.76	82497.1	163824	140271	293035	309519	158448	57040.8	47980.6	50492.5	267273	297414	374610	697332	592795	737386	28747.9	57967.8	40502.2	576279	1.25085e+06	971768	639310	758233	1136971	2	2	2	2	2	2	1
P52948	Nuclear pore complex protein Nup98-Nup96	NUP98	2.8575e+07	2.79316e+07	2.49323e+07	3.10588e+07	3.07299e+07	2.69386e+07	5.54552e+07	5.20236e+07	1.84	8.75	10.05	11.61	3.39	6.23	7.41	11.29	2.82941e+07	2.73417e+07	2.81589e+07	2.40309e+07	2.74206e+07	2.33452e+07	2.74803e+07	3.1832e+07	2.64126e+07	3.1367e+07	3.12933e+07	2.95293e+07	2.78723e+07	2.50021e+07	2.79414e+07	3.16852e+07	2.85101e+07	3.2981e+07	5.64246e+07	4.85899e+07	6.13511e+07	5.04192e+07	4.71189e+07	5.85326e+07	46	46	47	45	41	46	41
P62241	40S ribosomal protein S8	RPS8	4.43098e+07	4.27334e+07	4.35899e+07	4.41692e+07	5.04052e+07	5.72549e+07	1.2171e+08	1.25208e+08	7.01	2.88	6.56	7.2	10.61	10.03	3.2	8.88	4.05092e+07	4.1553e+07	4.61379e+07	4.41395e+07	4.21547e+07	4.44755e+07	4.28616e+07	4.24126e+07	4.76552e+07	4.76546e+07	4.69945e+07	5.65666e+07	5.18483e+07	5.66313e+07	6.3285e+07	4.33202e+07	4.33883e+07	4.57992e+07	1.30082e+08	1.22454e+08	1.12592e+08	1.35605e+08	1.26522e+08	1.13496e+08	14	13	14	15	14	15	13
P51148	Ras-related protein Rab-5C	RAB5C	5.64323e+06	5.04964e+06	5.49951e+06	4.36891e+06	4.35633e+06	4.33458e+06	7.24815e+06	6.78629e+06	8.35	9.39	7.52	3.88	6.71	5.66	2.07	5.4	4.6657e+06	4.98205e+06	5.50116e+06	5.08716e+06	6.07886e+06	5.33251e+06	5.27017e+06	6.10507e+06	5.55444e+06	4.01973e+06	4.50511e+06	4.54414e+06	4.05999e+06	4.5318e+06	4.41197e+06	4.43572e+06	4.40513e+06	4.26589e+06	7.50936e+06	7.28515e+06	6.94993e+06	7.07164e+06	6.37295e+06	6.91428e+06	12	11	12	12	12	10	12
Q9BRT6	Protein LLP homolog	LLPH	1.03114e+06	851029	608602	982433	830813	502318	2.21777e+06	2.02512e+06	19.44	13.45	6.92	6.88	6.77	7.01	9.42	10.76	1.036e+06	799781	717302	549515	702038	574254	978018	1.11223e+06	1.00316e+06	894246	787216	810977	505219	465739	535995	1.06834e+06	884503	994454	2.06484e+06	2.21861e+06	2.36985e+06	1.92033e+06	1.8794e+06	2.27563e+06	5	5	5	5	5	5	5
Q9P1Z0	Zinc finger and BTB domain-containing protein 4	ZBTB4	289021	197788	55464.5	303313	216457	41842.9	469713	418355	11.18	31.35	15.38	14.55	13.38	6.05	21.76	13.59	173137	204353	215876	35577.9	67822	62993.5	243985	332862	290217	213577	246762	189032	44762.3	40533.7	40232.8	259287	379213	271439	404632	540915	463592	380464	390854	483747	2	1	2	1	1	1	2
O60763	General vesicular transport factor p115	USO1	570036	560580	548069	557900	297262	618959	1.64621e+06	2.60767e+06	11.97	3.3	11.37	4.88	18.99	17.97	6.37	64.77	483264	594773	603704	543011	533060	568137	528154	537277	644677	309637	235644	346506	517551	601428	737897	544828	530779	598095	1.68639e+06	1.55371e+06	1.69851e+06	2.15628e+06	1.19017e+06	4.47657e+06	6	5	4	6	5	5	6
Q9UHY1	Nuclear receptor-binding protein	NRBP1	111665	125310	112734	105253	119982	134147	205304	369498	2.9	15.82	14.48	11.5	17.22	33.92	23.09	75.49	121971	124783	129176	130113	94479.1	113609	103577	101136	130282	114357	102710	142877	88930.2	133572	179938	129849	81251	104659	215403	178320	222188	249672	170507	688317	2	2	2	2	2	2	2
Q86U86	Protein polybromo-1	PBRM1	3.06085e+06	3.60099e+06	2.67471e+06	3.5217e+06	4.43543e+06	3.00767e+06	1.1337e+07	1.03818e+07	4.74	12.46	2.72	14.72	12.06	14.48	1.5	14.28	3.78503e+06	3.57028e+06	3.44766e+06	2.41374e+06	3.0503e+06	2.5601e+06	3.00331e+06	3.15636e+06	3.02289e+06	3.96837e+06	4.31871e+06	5.01921e+06	2.59715e+06	2.96141e+06	3.46446e+06	3.58167e+06	3.50202e+06	3.48142e+06	1.07568e+07	1.00363e+07	1.3218e+07	9.52635e+06	9.52496e+06	1.20941e+07	25	23	19	24	21	22	21
Q13425	Beta-2-syntrophin	SNTB2	5.21393e+06	4.01829e+06	3.52526e+06	5.0879e+06	4.87914e+06	4.30849e+06	8.51366e+06	8.64754e+06	5.2	5.8	15.96	5.68	6.11	11.21	9.8	7.02	3.77757e+06	4.15324e+06	4.12406e+06	3.55573e+06	3.30722e+06	3.71285e+06	4.75201e+06	6.17456e+06	4.71523e+06	4.56519e+06	5.15828e+06	4.91395e+06	3.92581e+06	4.14825e+06	4.85142e+06	5.65198e+06	4.70476e+06	4.90697e+06	8.25733e+06	9.07104e+06	8.2126e+06	8.37288e+06	8.22644e+06	9.34331e+06	14	15	13	14	14	11	15
P28300	Protein-lysine 6-oxidase	LOX	1.90455e+06	1.33147e+06	605922	1.36751e+06	1.19824e+06	728902	1.90637e+06	2.2532e+06	6.98	10.49	7.22	33.64	30.51	33.13	9.79	61.79	1.43205e+06	1.24894e+06	1.31342e+06	536808	619137	661821	1.94506e+06	2.01734e+06	1.75126e+06	910729	1.07437e+06	1.60963e+06	603066	576315	1.00733e+06	1.26629e+06	1.51922e+06	1.31701e+06	2.10817e+06	1.18844e+06	2.42249e+06	1.98316e+06	1.01574e+06	3.76071e+06	4	3	4	2	2	2	4
O75937	DnaJ homolog subfamily C member 8	DNAJC8	762525	925071	388990	625930	858723	591689	2.25161e+06	2.55257e+06	30.93	4.31	40.8	4.39	30.77	10.03	8.32	42.34	720018	1.25195e+06	803242	370275	402662	394033	612625	554705	1.12025e+06	568094	923508	1.08457e+06	530148	648619	596301	685485	603239	589067	2.34407e+06	2.26324e+06	2.14753e+06	2.17435e+06	1.71168e+06	3.77169e+06	5	5	5	2	3	3	3
Q9Y5S9	RNA-binding protein 8A	RBM8A	3.87314e+07	4.48854e+07	3.59249e+07	3.89754e+07	4.70585e+07	3.3739e+07	2.40408e+07	2.14224e+07	11.88	8.87	2.87	13.18	11.93	11.74	10.88	9.7	5.07409e+07	4.03137e+07	4.36017e+07	3.70816e+07	3.8373e+07	3.232e+07	3.91727e+07	3.95539e+07	3.74675e+07	5.13216e+07	4.91563e+07	4.06975e+07	3.82255e+07	3.22633e+07	3.07282e+07	4.07752e+07	3.41308e+07	4.20201e+07	2.36827e+07	2.10674e+07	2.73724e+07	2.16215e+07	1.92525e+07	2.33932e+07	8	8	8	8	8	8	9
O00422	Histone deacetylase complex subunit SAP18	SAP18	7.32226e+07	7.30542e+07	6.57499e+07	6.75974e+07	7.69577e+07	7.31904e+07	4.86999e+07	3.9183e+07	16.16	5.28	11.8	23.99	9.57	13.42	18.66	27.61	7.87543e+07	5.94838e+07	8.09246e+07	6.68756e+07	6.1855e+07	6.85192e+07	7.96085e+07	6.33892e+07	7.667e+07	8.01945e+07	6.85289e+07	8.21497e+07	7.55369e+07	6.24108e+07	8.16236e+07	7.32191e+07	5.31497e+07	7.64234e+07	4.81136e+07	3.73202e+07	6.06658e+07	3.94702e+07	2.82257e+07	4.9853e+07	19	19	19	17	15	17	18
Q9GZN1	Actin-related protein 6	ACTR6	197299	185659	127810	187868	187980	172869	282280	242455	2.86	14.24	26.36	15.73	24.34	20.73	34.76	15.27	184617	191406	180955	129469	108842	145119	171112	163598	257185	152977	239749	171214	142308	164001	212298	162977	138671	261956	253864	259543	333434	199706	263201	264457	2	2	2	2	2	2	2
Q15020	Squamous cell carcinoma antigen recognized by T-cells 3	SART3	969333	614576	565081	918958	607462	303907	1.48736e+06	1.65358e+06	10.86	8.51	4.29	12.96	22.56	14.24	12.49	12.42	539055	665588	639084	604048	579832	511362	938678	1.01665e+06	952673	457910	637525	726952	259032	307290	345399	880674	1.04799e+06	828213	1.6751e+06	1.49699e+06	1.29e+06	1.60955e+06	1.47382e+06	1.87738e+06	6	5	5	4	4	3	6
Q92922	SWI/SNF complex subunit SMARCC1	SMARCC1	4.06537e+06	3.86395e+06	3.0011e+06	4.20247e+06	4.8523e+06	3.61983e+06	1.34046e+07	1.23866e+07	7.28	4.44	14.66	12.1	15.36	15.77	12.93	13.48	3.67519e+06	4.18713e+06	3.72953e+06	2.87576e+06	3.14119e+06	2.98633e+06	3.56453e+06	3.90725e+06	4.72434e+06	4.10951e+06	4.84724e+06	5.60014e+06	2.96402e+06	3.88935e+06	4.0061e+06	4.46089e+06	3.57793e+06	4.56858e+06	1.2199e+07	1.27656e+07	1.5249e+07	1.07986e+07	1.22326e+07	1.41284e+07	12	12	10	11	10	11	11
Q8TF72	Protein Shroom3	SHROOM3	323894	167394	151542	427700	205956	148515	663760	651071	26.39	22.5	5.1	6.45	3.36	20.9	11.37	17.61	121659	170687	209837	117159	152115	185351	342810	312373	316500	212514	206629	198725	123057	139394	183095	394258	405335	483507	646578	632212	712492	642176	541125	769911	2	1	2	2	2	2	3
O75525	KH domain-containing, RNA-binding, signal transduction-associated protein 3	KHDRBS3	2.87313e+06	5.48155e+06	2.59867e+06	2.7735e+06	6.74526e+06	6.12908e+06	6.5896e+06	5.97474e+06	6.22	12.06	8.29	12.07	11.35	4.69	9.09	22.1	5.86212e+06	5.37937e+06	5.20315e+06	2.95865e+06	2.45151e+06	2.38586e+06	2.95706e+06	2.60427e+06	3.05806e+06	5.862e+06	7.2204e+06	7.15339e+06	6.01485e+06	6.45634e+06	5.91606e+06	2.6808e+06	3.0587e+06	2.58098e+06	5.79799e+06	6.5824e+06	7.38842e+06	4.80504e+06	5.71219e+06	7.407e+06	9	10	11	8	8	9	7
Q9BRK4	Leucine zipper putative tumor suppressor 2	LZTS2	260827	161522	231024	255608	209368	216014	328539	324759	14.44	10.11	18.58	12.45	25.14	5.87	13.28	19.07	183294	164374	136898	216526	257965	218580	240472	316150	225860	253835	223019	151249	219411	226647	201985	290202	222360	254263	304088	375743	305785	353191	367387	253700	2	2	2	2	2	1	2
Q9H9F9	Actin-related protein 5	ACTR5	200331	284813	75627.1	188413	332377	93347.2	621116	527975	2.33	4.94	12.3	2.94	12.62	8.15	35.14	4.91	288146	277183	289111	78276.2	71353.7	77251.4	176036	199637	225319	287029	340351	369751	85703.3	100910	93428.3	145903	154641	264694	641362	616178	605809	502936	526275	554715	2	3	3	1	1	1	2
Q96CW1	AP-2 complex subunit mu	AP2M1	5.85107e+06	5.71272e+06	3.62396e+06	5.12339e+06	5.93879e+06	5.33153e+06	2.77509e+07	2.80833e+07	7.52	1.51	17.69	9.44	17.19	6.28	12.83	21.76	5.45575e+06	5.47378e+06	6.20861e+06	3.63819e+06	3.56357e+06	3.67012e+06	4.65688e+06	6.49256e+06	6.40377e+06	5.48195e+06	5.2259e+06	7.10851e+06	4.97398e+06	5.63749e+06	5.38312e+06	5.71266e+06	4.41472e+06	5.2428e+06	2.88439e+07	2.47608e+07	2.96479e+07	2.89361e+07	2.15901e+07	3.37236e+07	15	14	16	13	13	12	14
Q76FK4	Nucleolar protein 8	NOL8	2.49382e+06	1.74819e+06	1.43619e+06	2.73188e+06	2.43293e+06	1.23668e+06	3.48348e+06	2.98269e+06	13.28	19.74	20.41	8.09	8.76	13.76	5.74	11.48	2.01502e+06	1.63627e+06	1.5933e+06	1.32523e+06	1.75832e+06	1.22503e+06	2.64379e+06	2.91087e+06	1.92682e+06	2.50924e+06	2.59737e+06	2.19219e+06	1.36921e+06	1.04485e+06	1.29599e+06	2.90633e+06	2.68631e+06	2.603e+06	3.25355e+06	3.39917e+06	3.79773e+06	2.82562e+06	2.74698e+06	3.37549e+06	10	10	10	10	10	10	13
P17813	Endoglin	ENG	110326	98437.5	103773	80614.5	85486.2	65683.8	199411	308254	22.87	30.28	31.13	24.04	15.9	1.79	16.27	44.99	101794	119085	74433.1	107964	132889	70465.9	124516	135296	71166	86275.9	98664.6	71518.1	66943.5	65494.9	64613.1	92176.4	83299.6	66367.7	204062	149313	244857	180712	288186	455864	2	2	2	2	2	2	1
Q8IZL8	Proline-, glutamic acid- and leucine-rich protein 1	PELP1	2.70966e+07	2.47033e+07	2.31316e+07	2.78732e+07	2.70566e+07	2.43982e+07	2.55593e+07	2.37418e+07	4.36	14.32	15.79	9.69	3.61	7.05	4.63	9.02	2.5749e+07	2.35993e+07	2.47617e+07	2.37802e+07	2.6071e+07	1.95437e+07	2.90148e+07	3.00815e+07	2.21935e+07	2.72088e+07	2.79496e+07	2.60116e+07	2.54715e+07	2.24157e+07	2.53076e+07	2.78836e+07	2.9158e+07	2.6578e+07	2.63596e+07	2.27806e+07	2.75378e+07	2.45279e+07	2.13193e+07	2.53781e+07	25	25	25	24	24	24	24
Q13595	Transformer-2 protein homolog alpha	TRA2A	1.16781e+07	1.68145e+07	1.23597e+07	1.23285e+07	1.9187e+07	1.72349e+07	2.36308e+07	2.05114e+07	12.39	16.7	22.91	6.92	19.81	22.74	10.9	7.35	1.48493e+07	1.89997e+07	1.65946e+07	1.22671e+07	1.03429e+07	1.44691e+07	9.73501e+06	1.05704e+07	1.47289e+07	1.54189e+07	1.91214e+07	2.30207e+07	1.34401e+07	1.69974e+07	2.12672e+07	1.3559e+07	1.08952e+07	1.25313e+07	2.21711e+07	2.53995e+07	2.33217e+07	1.99227e+07	1.93866e+07	2.22248e+07	10	10	11	9	9	10	9
P43034	Platelet-activating factor acetylhydrolase IB subunit beta	PAFAH1B1	1.74357e+06	1.38429e+06	1.20083e+06	1.03954e+06	1.44436e+06	1.29478e+06	4.1926e+06	3.6141e+06	4.12	10.47	29.59	5.34	12.25	13.08	0.7	35.31	1.3339e+06	1.37278e+06	1.44619e+06	1.24061e+06	1.05998e+06	1.3019e+06	1.27419e+06	1.66062e+06	2.29591e+06	1.42679e+06	1.2769e+06	1.62939e+06	1.20463e+06	1.18957e+06	1.49012e+06	1.04589e+06	1.04108e+06	1.03164e+06	4.12056e+06	4.01346e+06	4.44379e+06	3.75974e+06	2.27132e+06	4.81123e+06	6	6	7	5	5	5	7
Q14318	Peptidyl-prolyl cis-trans isomerase FKBP8	FKBP8	462994	393244	360905	370937	499419	333097	1.19829e+06	2.12885e+06	16.19	16.81	15.53	15.83	15.29	23.48	6.53	51.21	319788	427102	432841	382193	408074	292449	405681	543675	439626	416226	566263	515768	247712	350333	401246	373294	393891	345626	1.31381e+06	1.30173e+06	979344	1.57288e+06	1.4288e+06	3.38489e+06	5	5	5	6	3	6	5
Q8N5W9	Refilin-B	RFLNB	492595	364605	195155	497673	410061	329611	1.42409e+06	1.56588e+06	15.56	22.74	7.49	11.11	12.22	15.96	18.21	5.31	299421	391491	402903	169266	169805	246392	457940	488478	531366	368882	395431	465869	270457	347174	371203	575611	398257	519151	1.25143e+06	1.56194e+06	1.4589e+06	1.62332e+06	1.47045e+06	1.60389e+06	2	2	2	1	1	1	2
P25205	DNA replication licensing factor MCM3	MCM3	747957	600115	311012	371450	795668	441280	1.88043e+06	2.6186e+06	36.54	12.74	13.74	5.96	15.96	18.03	5.49	36.18	521257	847934	431153	348511	314948	269578	651172	736888	855811	793994	923448	669562	357835	516286	449720	357193	394816	362342	1.88432e+06	1.99045e+06	1.76653e+06	2.81173e+06	1.5894e+06	3.45468e+06	6	7	6	5	5	3	7
Q14956	Transmembrane glycoprotein NMB	GPNMB	2.96028e+06	3.2197e+06	2.54764e+06	2.69813e+06	3.0491e+06	3.09848e+06	5.48066e+06	5.97562e+06	35.06	5.67	6.62	7.27	40.59	28.71	23.63	20.83	2.21608e+06	4.44183e+06	3.0012e+06	2.39285e+06	2.6791e+06	2.57097e+06	2.86679e+06	2.82853e+06	3.18551e+06	1.63222e+06	3.59535e+06	3.91972e+06	2.07277e+06	3.56273e+06	3.65995e+06	3.14394e+06	2.98249e+06	1.96795e+06	5.40173e+06	5.12755e+06	5.9127e+06	6.21931e+06	4.62737e+06	7.08018e+06	2	2	2	2	2	2	2
Q92878	DNA repair protein RAD50	RAD50	830373	831714	753004	884331	1.0995e+06	844544	4.3568e+06	4.04326e+06	10.44	3.12	17.58	7.04	16.35	10.92	4.3	18.34	808847	758581	927714	763425	726132	769456	885194	664920	941004	954785	1.04294e+06	1.30079e+06	884230	739077	910324	888816	844301	919875	4.16077e+06	4.19943e+06	4.71019e+06	4.39432e+06	3.19145e+06	4.54399e+06	5	6	4	5	4	3	4
Q96BT3	Centromere protein T	CENPT	288155	138302	35932.7	267220	99567.3	66016.2	615527	631104	27.5	27.2	27.12	7.67	20.54	4.79	19.78	12.21	173182	143978	97746	41759.6	41389.1	24649.4	316685	348038	199743	90737.8	122951	85012.7	63760.4	64656.5	69631.6	312476	280060	209124	597243	669128	580209	617288	714140	561885	1	1	2	1		1	2
P55209	Nucleosome assembly protein 1-like 1	NAP1L1	3.01986e+06	4.83586e+06	4.07457e+06	3.28078e+06	4.96818e+06	4.16038e+06	5.76229e+06	5.60487e+06	9.71	0.3	22.76	12.88	22.66	14.42	15.74	36.75	4.33783e+06	4.89894e+06	5.27082e+06	4.06782e+06	4.06742e+06	4.08847e+06	3.16933e+06	2.27019e+06	3.62006e+06	4.12842e+06	4.52857e+06	6.24754e+06	3.63886e+06	4.02606e+06	4.81623e+06	2.80731e+06	3.20337e+06	3.83165e+06	5.1788e+06	5.51051e+06	6.59757e+06	5.30493e+06	3.71168e+06	7.798e+06	9	9	9	8	7	8	7
Q9H1K4	Mitochondrial glutamate carrier 2	SLC25A18	470304	404846	433032	424866	520984	577548	679885	610082	19.32	10.55	15.31	21.42	9.01	23.87	13.14	27.42	490891	338034	385614	477984	434457	386654	388139	522519	500255	561342	469504	532106	685423	422223	624997	467549	361676	445372	845558	572190	621907	802989	505033	522226	2	2	2	2	2	2	2
P11766	Alcohol dehydrogenase class-3	ADH5	442058	362988	343038	257901	463762	303499	521903	744087	6.87	8.97	7.28	21.02	31.16	18.62	4.79	55.87	354463	343429	391072	363554	307655	357904	419465	478907	427801	356686	406490	628110	258565	284992	366940	271650	254287	247766	531075	407912	626724	470323	539525	1.22242e+06	2	2	2	2	2	1	2
P20591	Interferon-induced GTP-binding protein Mx1	MX1	1.24774e+07	1.1681e+07	1.20733e+07	8.3599e+06	9.88371e+06	9.97286e+06	2.7338e+07	3.99377e+07	13.92	2.86	10.06	13.36	24.08	19.31	14.51	54.75	9.80933e+06	1.24842e+07	1.27495e+07	1.16953e+07	1.23728e+07	1.21518e+07	1.18108e+07	1.16965e+07	1.3925e+07	7.78842e+06	9.39086e+06	1.24719e+07	8.1066e+06	9.85835e+06	1.19536e+07	9.57747e+06	7.15207e+06	8.35017e+06	2.74117e+07	2.36482e+07	3.09542e+07	2.87754e+07	2.59075e+07	6.51301e+07	26	27	26	31	28	30	30
Q99755	Phosphatidylinositol 4-phosphate 5-kinase type-1 alpha	PIP5K1A	127871			0	32963.3	0	622839	798439			27.03	7.38	32.13			40.64							162286	128163	93163.8	42345	35067.1	21477.9							674324	608384	585807	760648	494518	1140151							1
P06744	Glucose-6-phosphate isomerase	GPI	2.88336e+06	2.65793e+06	3.9626e+06	1.72481e+06	2.24695e+06	2.47511e+06	3.28532e+06	2.7926e+06	21.25	13.27	5.65	1.64	10.25	18.54	14.24	5.92	2.69297e+06	3.20436e+06	2.07645e+06	3.89494e+06	3.4739e+06	4.51896e+06	3.07046e+06	2.77304e+06	2.80657e+06	2.32651e+06	1.98729e+06	2.42704e+06	1.94662e+06	2.7078e+06	2.77092e+06	1.88326e+06	1.84936e+06	1.44182e+06	3.23977e+06	3.34501e+06	3.27117e+06	2.62427e+06	2.79852e+06	2.95501e+06	8	9	9	11	8	12	10
P46934	E3 ubiquitin-protein ligase NEDD4	NEDD4	90779.2	99992.4	136239	32689	123632	131046	232377	147132	7.71	29.26	5.68	14.59	8.16	17.28	9.44	64.63	107886	92478.7	99612.6	180764	103854	124099	86728.1	89020.6	96589	128328	130514	112055	116127	157102	119908	29852.8	32239.1	35975.2	202148	225948	269035	84570.7	100259	256566	2	2	1	3	2	2	1
P16949	Stathmin	STMN1	526107	515875	486619	451454	530717	557758	436338	651370	52.91	46.74	46.37	41.34	30.85	40.56	35.26	45.09	623004	719019	205602	634411	600748	224697	658192	675566	244564	594514	652934	344704	569602	777856	325816	491354	586871	276136	408532	628988	271494	908373	331256	714481	2	2	2	2	2	2	2
P07199	Major centromere autoantigen B	CENPB	4.18563e+06	3.91132e+06	3.44755e+06	4.25801e+06	4.36345e+06	3.94458e+06	9.03067e+06	8.63161e+06	6.45	2.96	9.6	5.18	9.35	7.79	1.85	4.88	4.04288e+06	3.62029e+06	4.0708e+06	3.46691e+06	3.33738e+06	3.53838e+06	3.72236e+06	4.44081e+06	4.39373e+06	3.90574e+06	4.49601e+06	4.6886e+06	3.98229e+06	3.62001e+06	4.23144e+06	4.32777e+06	4.27397e+06	4.17229e+06	9.10221e+06	8.53145e+06	9.45834e+06	8.44783e+06	8.33361e+06	9.11339e+06	12	11	11	13	12	13	10
P62304	Small nuclear ribonucleoprotein E	SNRPE	1.07064e+07	8.7313e+06	6.04444e+06	1.04415e+07	9.98014e+06	7.22596e+06	1.3103e+07	1.12302e+07	17.07	4.08	9.73	15.92	19.77	20	9.51	12.3	8.04214e+06	7.70988e+06	1.04419e+07	6.27048e+06	5.78149e+06	6.08135e+06	1.01751e+07	1.00372e+07	1.19068e+07	8.28634e+06	9.50722e+06	1.21468e+07	7.03177e+06	5.88783e+06	8.75829e+06	9.84774e+06	9.88914e+06	1.15877e+07	1.54938e+07	1.21556e+07	1.16595e+07	1.22056e+07	1.1836e+07	9.64894e+06	5	5	5	4	4	4	5
P33992	DNA replication licensing factor MCM5	MCM5	1.52075e+06	1.20771e+06	899668	1.12017e+06	1.24737e+06	1.10195e+06	2.16912e+06	3.45839e+06	16.74	19.65	11.87	18.07	16.54	22.86	15.37	23.09	1.23769e+06	1.39322e+06	992214	787609	1.10343e+06	807967	1.49133e+06	1.7141e+06	1.35683e+06	1.20372e+06	1.47196e+06	1.06643e+06	1.15059e+06	829296	1.32598e+06	1.08313e+06	1.30788e+06	969502	2.10486e+06	2.58933e+06	1.81318e+06	4.04489e+06	2.5488e+06	3.78148e+06	7	6	7	6	3	6	6
P16278	Beta-galactosidase	GLB1	4.78448e+06	5.49917e+06	6.35074e+06	6.31187e+06	7.36191e+06	8.18227e+06	3.419e+06	4.39725e+06	18.76	4.43	12.39	3.38	11.35	8.38	14.61	13.3	5.76383e+06	6.37297e+06	4.36072e+06	6.36767e+06	6.62296e+06	6.06158e+06	4.14158e+06	5.30923e+06	4.90263e+06	8.12213e+06	7.49684e+06	6.46675e+06	7.62556e+06	7.97318e+06	8.94807e+06	5.28269e+06	6.58961e+06	7.06332e+06	3.54737e+06	3.32287e+06	3.38677e+06	5.04576e+06	4.23552e+06	3.91046e+06	15	15	13	15	15	13	14
P29317	Ephrin type-A receptor 2	EPHA2	180321	240942	207999	98692.9	231428	140503	472269	520222	11.5	15.88	16.41	18.99	18.34	18.41	9.31	33.93	256256	208969	257600	231638	222113	170247	146593	192479	201890	232411	188494	273380	126167	124985	170357	103194	88116.7	104768	510279	369816	536711	419981	416651	724034	3	4	4	4	3	4	3
P62312	U6 snRNA-associated Sm-like protein LSm6	LSM6	3.44785e+06	2.98581e+06	1.85611e+06	3.71497e+06	4.06835e+06	2.34201e+06	1.12671e+07	9.79524e+06	4.89	6.37	42.37	2.35	27.55	35.14	21.38	1.55	3.13922e+06	2.96985e+06	2.84836e+06	1.99111e+06	1.80608e+06	1.77112e+06	2.71382e+06	2.49972e+06	5.13002e+06	3.32811e+06	3.51905e+06	5.35788e+06	2.11757e+06	1.65449e+06	3.25397e+06	3.83303e+06	2.86842e+06	4.44346e+06	1.14897e+07	1.09746e+07	1.13372e+07	9.68151e+06	9.73716e+06	9.96704e+06	6	6	6	6	5	6	6
Q15036	Sorting nexin-17	SNX17	107295	93549.9	34847.8	55426.8	47112.9	0	187738	255759	7.83	11.2	5.3	8.34	38.43		7.25	60.24	88441.3	101942	90266.8	30905.8	38712.9	34924.6	113350	102063	106471	64867.5	47792.9	28678.2				50802.7	58081.9	57395.9	200874	170416	191925	158307	175590	433382	2	1	2	1		1	1
Q15904	V-type proton ATPase subunit S1	ATP6AP1	1.70348e+07	2.05111e+07	2.14994e+07	1.63738e+07	1.92453e+07	2.01218e+07	1.56343e+07	1.63689e+07	7.54	4.18	26.31	8.85	18.83	4.28	18.88	11.04	2.01016e+07	1.92102e+07	2.22217e+07	2.0713e+07	2.24792e+07	2.13059e+07	1.18649e+07	1.98352e+07	1.94044e+07	2.22226e+07	1.521e+07	2.03033e+07	2.10981e+07	1.97988e+07	1.94685e+07	1.3209e+07	1.93859e+07	1.65267e+07	1.45308e+07	1.71857e+07	1.51865e+07	1.83975e+07	1.49326e+07	1.57767e+07	8	8	8	8	9	9	8
Q68E01	Integrator complex subunit 3	INTS3	2.96526e+06	2.58776e+06	4.71607e+06	2.48883e+06	3.02288e+06	5.48829e+06	6.67726e+06	5.86639e+06	5.71	9.24	17.21	14.15	8.18	11.92	20.24	21.59	2.6946e+06	2.41903e+06	2.64965e+06	4.99459e+06	4.93977e+06	4.21384e+06	2.38503e+06	3.34521e+06	3.16553e+06	2.74284e+06	3.11507e+06	3.21073e+06	5.04791e+06	5.17715e+06	6.23981e+06	2.33546e+06	2.07971e+06	3.0513e+06	7.27745e+06	5.58832e+06	7.16603e+06	6.61708e+06	4.404e+06	6.57808e+06	11	14	13	17	15	15	13
O60716	Catenin delta-1	CTNND1	4.35127e+06	3.73568e+06	2.92858e+06	4.54186e+06	4.65143e+06	3.56384e+06	1.18691e+07	1.30319e+07	1.21	15.99	9.29	6.09	13.84	18.16	8.4	29.61	3.69796e+06	3.72311e+06	3.78597e+06	3.43293e+06	2.84544e+06	2.50738e+06	4.09103e+06	4.81713e+06	4.14566e+06	3.95208e+06	4.78248e+06	5.21974e+06	3.3289e+06	3.06706e+06	4.29554e+06	4.91661e+06	4.15365e+06	4.55532e+06	1.22376e+07	1.10361e+07	1.23337e+07	1.14871e+07	1.01846e+07	1.74239e+07	14	17	16	15	12	14	17
Q9BTV4	Transmembrane protein 43	TMEM43	1.51612e+07	1.81812e+07	1.94844e+07	1.43843e+07	1.90695e+07	1.98655e+07	9.22219e+06	1.06007e+07	9.79	10.4	21.28	12.33	10.59	3.77	8.4	15.92	1.74987e+07	1.6844e+07	2.0201e+07	1.99119e+07	1.72789e+07	2.12625e+07	1.14356e+07	1.69841e+07	1.70638e+07	1.90738e+07	1.70471e+07	2.10877e+07	2.01731e+07	1.90113e+07	2.04121e+07	1.30147e+07	1.52966e+07	1.48416e+07	9.5785e+06	7.94921e+06	1.01389e+07	1.21561e+07	8.80654e+06	1.08395e+07	19	18	19	19	19	18	18
Q9UBL3	Set1/Ash2 histone methyltransferase complex subunit ASH2	ASH2L	2.5685e+06	2.86479e+06	2.32153e+06	2.5199e+06	2.83288e+06	2.20897e+06	4.74703e+06	3.93598e+06	4.7	7.5	17.08	19.96	20.41	7.18	6.76	24.25	2.96779e+06	2.71256e+06	2.91401e+06	2.36781e+06	2.12903e+06	2.46774e+06	2.22519e+06	2.4177e+06	3.06261e+06	2.41502e+06	2.59102e+06	3.49261e+06	2.39022e+06	2.09512e+06	2.14155e+06	2.46765e+06	2.38185e+06	2.71021e+06	4.57676e+06	3.89601e+06	5.76833e+06	3.65917e+06	3.15048e+06	4.99829e+06	10	11	9	10	10	9	9
Q8TD43	Transient receptor potential cation channel subfamily M member 4	TRPM4	681786	375387	415710	798713	803549	652694	1.08235e+06	1.10031e+06	12.39	10.59	39.71	8.11	16.67	4.5	33.13	9.95	429100	349519	347544	463658	406329	377143	667929	959216	418212	958040	733335	719271	677615	620317	660151	1.08964e+06	572273	734225	992896	1.16833e+06	1.08583e+06	1.12018e+06	982315	1.19845e+06	3	2	3	3	1	3	3
Q13618	Cullin-3	CUL3	28492.9	135943	157819	136658	157377	155613	424129	532801	19.99	13.07	37.41	4.67	11.38	9.35	9.19	18.59	105993	159022	142815	177297	159953	136206	26026.4	19284.6	40167.7	169232	166131	136769	142464	153129	171246	122345	145856	141774	446995	412581	412809	434673	531029	632700	3	3	1	4	3	3	1
O95816	BAG family molecular chaperone regulator 2	BAG2	2.11792e+07	2.79209e+07	2.54679e+07	1.8536e+07	2.51082e+07	2.41295e+07	2.28267e+07	2.39288e+07	20.21	12.97	5.73	23.1	19.98	13.74	6.9	43.7	3.0244e+07	2.14873e+07	3.20314e+07	2.59783e+07	2.19397e+07	2.84859e+07	2.10119e+07	2.00571e+07	2.24685e+07	2.44728e+07	2.04386e+07	3.04132e+07	2.2352e+07	2.20811e+07	2.79552e+07	1.80122e+07	1.7602e+07	1.9994e+07	2.1285e+07	1.8497e+07	2.86981e+07	2.24269e+07	1.4303e+07	3.50565e+07	16	16	14	16	13	16	15
Q969G3	SWI/SNF-related matrix-associated actin-dependent regulator of chromatin subfamily E member 1	SMARCE1	8.2296e+06	7.16057e+06	4.99245e+06	7.74448e+06	8.66178e+06	7.44356e+06	1.41761e+07	1.56325e+07	4.07	14.17	23.76	6.23	12.51	8.24	5.84	3.14	7.41554e+06	7.22304e+06	6.84312e+06	4.24541e+06	5.07956e+06	5.65239e+06	6.77349e+06	7.46372e+06	1.04516e+07	7.81257e+06	8.29014e+06	9.88263e+06	7.18807e+06	6.99954e+06	8.14307e+06	8.01664e+06	7.22223e+06	7.99456e+06	1.37392e+07	1.35958e+07	1.51933e+07	1.61501e+07	1.55724e+07	1.5175e+07	19	16	15	14	15	14	17
Q8TDX7	Serine/threonine-protein kinase Nek7	NEK7	214950	194900	177579	161878	144832	236004	691493	1.21399e+06	15.69	16.61	15.56	7.25	24.41	27.8	22.83	53.35	169975	229035	185689	151244	209451	172041	243291	223495	178063	106140	152919	175438	160335	276793	270883	183655	182771	119208	658331	749156	666993	867108	813664	1.9612e+06	2	2	2	2	2	2	2
Q86VP1	Tax1-binding protein 1	TAX1BP1	5.56298e+06	4.57922e+06	4.40498e+06	4.3249e+06	4.08584e+06	3.29948e+06	2.63238e+07	2.26608e+07	14.76	11.55	9.55	17.35	17.36	17.94	21.8	16.73	5.23226e+06	3.88274e+06	4.62267e+06	4.93831e+06	4.35149e+06	3.92513e+06	6.11886e+06	5.06095e+06	5.50913e+06	3.29267e+06	4.30618e+06	4.65867e+06	2.86292e+06	3.06209e+06	3.97342e+06	5.40495e+06	3.66492e+06	3.90484e+06	2.52007e+07	2.2424e+07	3.13469e+07	2.30104e+07	1.87064e+07	2.62655e+07	18	19	17	18	18	17	17
P61006	Ras-related protein Rab-8A	RAB8A	1.92503e+06	1.1626e+06	2.3046e+06	1.82922e+06	1.38393e+06	600553	1.71558e+06	1.20548e+06	15.66	57.32	55.51	46.62	48.04	27.42	78.68	37.56	1.04314e+06	1.07254e+06	1.37212e+06	972573	2.32676e+06	3.61448e+06	1.56402e+06	1.08362e+06	3.12747e+06	1.13607e+06	878643	2.13709e+06	478329	535558	787771	988108	1.00842e+06	3.49113e+06	1.29304e+06	1.2157e+06	2.638e+06	1.06948e+06	836299	1.71066e+06	4	3	4	4	3	4	3
Q14690	Protein RRP5 homolog	PDCD11	5.88833e+07	4.86933e+07	4.03497e+07	5.92705e+07	5.46984e+07	4.11338e+07	7.79693e+07	7.41977e+07	11.61	6.28	13.01	11.58	6.97	14.29	3.7	9.35	5.39629e+07	4.27248e+07	4.9392e+07	4.18425e+07	4.17833e+07	3.74234e+07	6.28509e+07	6.37486e+07	5.00505e+07	5.67388e+07	5.70545e+07	5.0302e+07	4.61329e+07	3.46569e+07	4.26116e+07	6.07524e+07	5.6748e+07	6.0311e+07	7.92123e+07	6.83837e+07	8.63118e+07	7.15201e+07	6.89988e+07	8.20743e+07	71	69	72	68	68	69	70
P18077	60S ribosomal protein L35a	RPL35A	3.76239e+07	2.68337e+07	2.38104e+07	3.21877e+07	2.83311e+07	2.8144e+07	1.22267e+08	1.17596e+08	13.57	7.8	5.4	16.15	15.93	14.94	4.86	23.05	2.43664e+07	2.51172e+07	3.10174e+07	2.16951e+07	2.5178e+07	2.45579e+07	3.53003e+07	3.90752e+07	3.84962e+07	2.51092e+07	2.6395e+07	3.3489e+07	2.37464e+07	2.85604e+07	3.2125e+07	3.03816e+07	3.31164e+07	3.30649e+07	1.10286e+08	1.11452e+08	1.45062e+08	1.11444e+08	9.40894e+07	1.47253e+08	14	13	14	15	14	14	14
Q5T5X7	BEN domain-containing protein 3	BEND3	102542		240910	0	178939	347212	404903	391480		52.3	49.43	33.77	6.52	91.47		36.83				153896	183449	385383	45134.5	141093	121398	176154	168915	191749	166315	161390	713931				383037	280407	551265	389648	248230	536561				1	1	1	1
Q9ULW3	Activator of basal transcription 1	ABT1	2.17131e+06	1.60234e+06	1.27437e+06	2.02391e+06	1.91841e+06	1.35931e+06	2.31459e+06	1.31963e+06	5.52	5.96	25	12.01	2.65	8.18	4.03	1.95	1.68543e+06	1.50934e+06	1.61223e+06	1.2715e+06	1.35169e+06	1.19992e+06	1.60582e+06	2.68831e+06	2.21979e+06	1.89732e+06	1.97633e+06	1.88158e+06	1.4868e+06	1.30824e+06	1.28289e+06	2.05069e+06	2.08876e+06	1.93227e+06	2.16076e+06	2.63558e+06	2.14743e+06	1.34743e+06	1.29682e+06	1.31465e+06	5	5	6	6	6	6	7
Q8TDB6	E3 ubiquitin-protein ligase DTX3L	DTX3L	356142	292405	185496	35155.9	382763	212448	722707	1.26827e+06	27.32	22.85	18.4	6.78	45.81	10.92	14.34	47.81	383012	262034	232168	136602	211964	207923	289078	359304	420046	358871	220581	568836	210861	190089	236394	33431.9	31201.7	40834.1	746895	754910	666318	946855	890294	1.96768e+06	2	2	2		2	2	2
P51665	26S proteasome non-ATPase regulatory subunit 7	PSMD7	2.36165e+06	2.80954e+06	2.46664e+06	2.5606e+06	2.7892e+06	2.40585e+06	8.25533e+06	8.1876e+06	9.58	13.43	36.37	14.61	25.5	14.24	16.8	23.09	2.76645e+06	2.56461e+06	3.09757e+06	2.8106e+06	2.14985e+06	2.43948e+06	1.6946e+06	2.05958e+06	3.33076e+06	2.72696e+06	2.11121e+06	3.52943e+06	2.71227e+06	2.03601e+06	2.46928e+06	3.01606e+06	2.16107e+06	2.50466e+06	9.60441e+06	7.28293e+06	7.87864e+06	9.24096e+06	6.00521e+06	9.31663e+06	10	11	10	11	11	7	10
P62847	40S ribosomal protein S24	RPS24	1.84047e+07	1.62549e+07	1.65203e+07	1.59e+07	2.14919e+07	2.18666e+07	3.59231e+07	4.21748e+07	16	19.41	11.07	10.04	20.27	16.51	6.47	16.72	1.51697e+07	1.43724e+07	1.92226e+07	1.52147e+07	1.4173e+07	2.01731e+07	1.6482e+07	1.81924e+07	2.05396e+07	1.9812e+07	1.82249e+07	2.64389e+07	2.00561e+07	1.95209e+07	2.60227e+07	1.48693e+07	1.69261e+07	1.59046e+07	3.30114e+07	3.48002e+07	3.99578e+07	4.56689e+07	3.40563e+07	4.67994e+07	17	16	17	18	15	17	16
O15371	Eukaryotic translation initiation factor 3 subunit D	EIF3D	2.99889e+06	2.60145e+06	2.47309e+06	2.27038e+06	3.00751e+06	3.22463e+06	8.43393e+06	8.71403e+06	18.74	6.79	12.37	10.64	12.99	20.16	14.09	40.09	2.18286e+06	3.1367e+06	2.4848e+06	2.28086e+06	2.592e+06	2.54642e+06	2.92087e+06	2.67322e+06	3.40258e+06	2.55878e+06	3.19206e+06	3.2717e+06	2.98146e+06	3.96117e+06	2.73125e+06	2.37047e+06	2.52826e+06	1.91241e+06	9.2292e+06	8.61096e+06	7.46163e+06	1.25153e+07	5.64481e+06	7.98193e+06	12	12	12	12	11	12	10
Q9NRL2	Bromodomain adjacent to zinc finger domain protein 1A	BAZ1A	2.01887e+06	2.05946e+06	2.42921e+06	2.50322e+06	2.5406e+06	3.04869e+06	6.46129e+06	6.87394e+06	5.28	4.49	18.76	13.77	9.07	13.2	5.06	12.26	2.05269e+06	1.95432e+06	2.17137e+06	2.41685e+06	2.54387e+06	2.32691e+06	2.17502e+06	1.58698e+06	2.29459e+06	2.36581e+06	2.45419e+06	2.80179e+06	3.11581e+06	2.61701e+06	3.41326e+06	2.41557e+06	2.44579e+06	2.6483e+06	6.01903e+06	5.87958e+06	7.48526e+06	6.32313e+06	6.45487e+06	7.84383e+06	19	19	18	19	17	18	19
O75044	SLIT-ROBO Rho GTPase-activating protein 2	SRGAP2	76798.1		56250.9	56331.3	66252.7	0	473296	382598		15.51	16.89	28.83	13.26		11.54	5.33				46825.7	64049.8	57877.3	61834.8	83716.3	84843.2	57837.5	65558.5	75362				55519.2	63200.2	50274.5	391142	397952	630792	384482	361338	401973				1	1		1
Q92974	Rho guanine nucleotide exchange factor 2	ARHGEF2	634579	771641	732356	942176	1.32953e+06	751850	1.84175e+06	2.98598e+06	7.48	6.08	2.44	4.9	21.96	21.4	28.69	49.72	811337	705402	798184	683877	741860	771330	625188	626065	652485	1.01987e+06	1.36894e+06	1.59978e+06	690934	630271	934346	859107	1.24426e+06	723160	1.82507e+06	1.76107e+06	1.9391e+06	2.02822e+06	2.23363e+06	4.69608e+06	8	8	8	8	7	7	6
P62979	Ubiquitin-40S ribosomal protein S27a	RPS27A	9.93047e+08	8.81183e+08	7.40378e+08	9.08348e+08	9.27701e+08	7.24794e+08	7.76509e+08	8.23889e+08	8.78	1.36	13.36	2.17	7.29	11.34	6.61	6.32	9.65426e+08	8.13332e+08	8.64789e+08	7.45862e+08	7.4651e+08	7.28762e+08	9.02249e+08	1.14529e+09	9.31602e+08	1.00126e+09	9.13679e+08	8.68164e+08	8.1925e+08	6.85687e+08	6.69445e+08	8.68052e+08	9.77375e+08	8.79617e+08	7.95011e+08	7.72364e+08	7.62154e+08	7.91876e+08	8.84015e+08	7.95777e+08	21	21	21	21	21	21	23
Q13416	Origin recognition complex subunit 2	ORC2	70463.3	96684.3	97907	71474.1	115227	112037	192353	201527	10.72	27.29	21.3	17.25	14	22.59	10.13	41.26	87994.8	108162	93896.1	80101.2	128626	84993.5	53463.6	76037.6	81888.8	119958	97254.1	128469	109761	87946.3	138403	63684.1	72736.4	78001.9	156376	198904	221779	178430	132361	293791	1	2	2	2	1	2	2
Q93074	Mediator of RNA polymerase II transcription subunit 12	MED12	1.39296e+06	1.12943e+06	714204	1.12542e+06	1.05825e+06	717414	975242	1.27891e+06	18.63	28.37	21.27	16.34	15.24	2.52	35.36	9.89	1.13842e+06	1.33521e+06	914646	935146	537060	670405	1.32262e+06	1.1382e+06	1.71805e+06	1.20145e+06	1.08977e+06	883538	722222	697413	732607	773850	1.04493e+06	1.5575e+06	1.15312e+06	845515	927088	1.18623e+06	1.42298e+06	1.22753e+06	3	2	3	2	2	3	2
P04264	Keratin, type II cytoskeletal 1	KRT1	3.00612e+09	1.9832e+09	1.75002e+09	2.47625e+09	1.30274e+09	1.95906e+09	7.07046e+08	1.36543e+09	94.33	63.44	53.92	49.84	56.41	59.93	90.61	76.64	8.8583e+08	4.14326e+09	9.20496e+08	2.8572e+09	1.7559e+09	6.36946e+08	4.75226e+09	1.54955e+09	2.71655e+09	1.4775e+09	1.9345e+09	4.96231e+08	1.83355e+09	3.19089e+09	8.52729e+08	2.16069e+09	4.86118e+09	4.06887e+08	8.74766e+08	9.44225e+08	3.02147e+08	2.47344e+09	1.229e+09	3.93844e+08	85	87	81	87	88	71	90
P36578	60S ribosomal protein L4	RPL4	1.05874e+08	8.39959e+07	8.34149e+07	1.02071e+08	1.07299e+08	1.05146e+08	3.3167e+08	3.25034e+08	7.78	6.07	5.42	10.58	9.21	10.61	1.28	10.31	8.30359e+07	7.79944e+07	9.09575e+07	8.85661e+07	8.32294e+07	7.84492e+07	1.12278e+08	1.04163e+08	1.01182e+08	1.00945e+08	1.02263e+08	1.18691e+08	1.00843e+08	9.6778e+07	1.17817e+08	1.02616e+08	1.00577e+08	1.03019e+08	3.58066e+08	2.91862e+08	3.45081e+08	3.63727e+08	3.05732e+08	3.05643e+08	38	39	38	37	36	36	39
P17987	T-complex protein 1 subunit alpha	TCP1	5.04982e+06	5.59496e+06	5.5045e+06	3.94054e+06	5.33528e+06	4.55747e+06	1.2178e+07	1.30733e+07	13.46	14.33	6.99	7.61	16.06	15.49	14.17	19.81	4.80823e+06	6.30901e+06	5.66766e+06	5.07838e+06	6.41448e+06	5.02063e+06	4.80632e+06	4.88874e+06	5.45441e+06	4.34819e+06	5.88764e+06	5.77e+06	3.7431e+06	4.9908e+06	4.9385e+06	4.51592e+06	3.90467e+06	3.40104e+06	1.25003e+07	1.29004e+07	1.11334e+07	1.18828e+07	1.12933e+07	1.60438e+07	18	17	18	19	19	16	18
Q7Z3B4	Nucleoporin p54	NUP54	4.16955e+06	4.44919e+06	3.95059e+06	3.96771e+06	4.80315e+06	4.37073e+06	1.73925e+07	1.61067e+07	18.08	13.83	9.2	4.72	14.83	9.61	16.28	20.09	4.30125e+06	5.3172e+06	3.72913e+06	3.67665e+06	4.5799e+06	3.59522e+06	3.73667e+06	4.46636e+06	4.30563e+06	4.02163e+06	5.41608e+06	4.97174e+06	3.90939e+06	4.4711e+06	4.7317e+06	4.52948e+06	3.26198e+06	4.11168e+06	1.68093e+07	1.70377e+07	1.83304e+07	1.51746e+07	1.34401e+07	1.97055e+07	14	15	14	14	14	14	18
Q9BVI4	Nucleolar complex protein 4 homolog	NOC4L	1.34367e+07	1.31235e+07	8.78022e+06	1.23215e+07	1.53471e+07	8.92937e+06	1.64079e+07	1.46056e+07	13	2.39	11.57	7.5	18.69	26.23	14.7	15.72	1.50372e+07	1.25695e+07	1.17639e+07	8.911e+06	8.53823e+06	8.89143e+06	1.28732e+07	1.51951e+07	1.22416e+07	1.8351e+07	1.50529e+07	1.26374e+07	1.15445e+07	7.02387e+06	8.21969e+06	1.18288e+07	1.08074e+07	1.43284e+07	1.70636e+07	1.49874e+07	1.71727e+07	1.47436e+07	1.22433e+07	1.68298e+07	22	23	21	20	20	21	23
P54886	Delta-1-pyrroline-5-carboxylate synthase	ALDH18A1	1.60412e+06	5.45969e+06	2.22345e+06	1.33986e+06	2.38374e+06	1.91073e+06	3.79021e+07	3.18195e+07	47.31	3.42	32.17	9.44	51.29	19.47	8.95	18.23	3.01017e+06	8.15769e+06	5.21122e+06	2.20308e+06	2.15974e+06	2.30753e+06	1.25881e+06	1.35622e+06	2.19733e+06	1.52215e+06	1.84609e+06	3.78297e+06	1.52448e+06	1.94122e+06	2.26648e+06	1.42564e+06	1.39103e+06	1.20291e+06	4.16644e+07	3.45411e+07	3.75007e+07	3.816e+07	2.67749e+07	3.05235e+07	13	21	19	12	14	14	9
Q9UI12	V-type proton ATPase subunit H	ATP6V1H	2.77101e+06	2.17843e+06	1.99869e+06	2.6319e+06	1.98967e+06	1.70835e+06	7.77849e+06	7.6625e+06	12.16	15.72	35.47	9.35	8.37	14.57	10.27	7.11	1.87976e+06	2.27042e+06	2.38512e+06	1.84898e+06	2.35984e+06	1.78724e+06	1.75264e+06	3.71404e+06	2.84636e+06	1.79745e+06	2.08177e+06	2.08979e+06	1.42953e+06	1.78761e+06	1.90792e+06	2.47971e+06	2.47192e+06	2.94406e+06	7.12884e+06	8.56404e+06	7.6426e+06	7.49249e+06	7.22306e+06	8.27196e+06	9	9	9	8	6	8	9
P35249	Replication factor C subunit 4	RFC4	609001	568183	542493	466295	556263	845124	1.95877e+06	1.97689e+06	5.36	15.89	13.29	4.2	15.18	13.65	13.28	29.15	533713	591527	579308	475667	512012	639798	553004	572168	701830	489994	527446	651349	802921	975600	756850	536900	440797	421189	2.05169e+06	1.92938e+06	1.89524e+06	1.63209e+06	1.65653e+06	2.64204e+06	4	5	4	4	5	4	5
Q9UBQ5	Eukaryotic translation initiation factor 3 subunit K	EIF3K	276712	222995	201171	128258	416007	306607	1.46891e+06	1.26111e+06	25.81	15.15	35.79	16.51	38.61	7.34	24.17	29.66	169124	283644	216216	189945	177897	235672	205134	235268	389734	308269	339111	600641	289175	298625	332022	163523	115933	105317	1.72793e+06	1.24736e+06	1.43144e+06	1.55139e+06	838966	1.39297e+06	2	2	2	2	1	2	3
Q86UU1	Pleckstrin homology-like domain family B member 1	PHLDB1	184677	243163	67098.1	182212	171185	0	930530	1.19497e+06	4.95	11.32	14.98	6.82	23.23		16.01	30.01	254433	230498	244557	70772	72157.5	58364.9	169539	216603	167889	130449	209914	173191				150184	189183	207270	911693	878629	1.00127e+06	941831	1.03771e+06	1.60537e+06	2	3	1		1	1	1
Q5BKZ1	DBIRD complex subunit ZNF326	ZNF326	4.59268e+07	4.31396e+07	3.82216e+07	4.68469e+07	4.71507e+07	3.93366e+07	3.47154e+07	3.02785e+07	12.33	7.11	4.64	12.06	2.28	12.9	7.55	11.29	4.445e+07	3.72859e+07	4.76829e+07	3.51301e+07	3.92933e+07	4.02413e+07	4.48238e+07	4.83828e+07	4.45739e+07	4.77264e+07	4.59078e+07	4.78179e+07	4.07844e+07	3.36967e+07	4.35286e+07	4.36161e+07	4.62959e+07	5.06287e+07	3.15581e+07	3.3125e+07	3.94633e+07	2.95232e+07	2.73004e+07	3.40119e+07	33	32	29	29	27	28	31
Q9Y2U8	Inner nuclear membrane protein Man1	LEMD3	182822	189974	238376	192562	224027	250389	211174	316384	20.01	21.94	22	22.98	27.2	26.86	7.03	31.56	158801	178810	232312	179479	256313	279335	142470	222892	183105	168014	215170	288898	190121	238097	322948	198422	202175	177089	158777	220154	254592	248737	269352	431065	2	2	2	2	2	2	2
Q86UE4	Protein LYRIC	MTDH	3.10705e+06	3.35101e+06	4.48818e+06	2.9205e+06	3.94743e+06	4.82062e+06	1.00261e+07	1.18244e+07	14.55	11.13	32.43	4.57	10.85	10.63	21.62	23.93	2.88705e+06	3.85907e+06	3.30689e+06	4.59381e+06	4.92661e+06	3.94412e+06	2.28278e+06	4.23034e+06	2.80802e+06	3.682e+06	4.4414e+06	3.71891e+06	4.41977e+06	4.64416e+06	5.39794e+06	3.64478e+06	2.6313e+06	2.48542e+06	1.00004e+07	1.04967e+07	9.58125e+06	1.14274e+07	9.2147e+06	1.48311e+07	18	17	16	17	17	16	13
P08047	Transcription factor Sp1	SP1	46747.4	265115	357162	0	302034	572646	470872	604383	30.01	16.09	16.29	13.86	39.19	26.6		27.23	174390	323068	297886	318963	329259	423265	39579.9	45922.7	54739.6	169671	338702	397728	403965	700203	613770				397402	493073	522140	420005	656681	736462	2	2	2	2	2	2
P29466	Caspase-1	CASP1	121722	41063	126032	0	42695.3	0	272990	488438	43.36	11.84	11.64	20.35	30.7			51.75	34967.4	27106.3	61115.2	135274	108813	134007	136902	119418	108845	36160.6	34142.2	57783.1							336565	248560	233845	334626	350540	780147	1	1	1	1	2	2	1
P62269	40S ribosomal protein S18	RPS18	1.16949e+08	1.06479e+08	9.84774e+07	1.12717e+08	1.20255e+08	1.28827e+08	2.30524e+08	2.16612e+08	7.05	5.67	2.42	2.64	9.23	7.9	7.11	11.64	1.10413e+08	9.78221e+07	1.11202e+08	1.04254e+08	9.31182e+07	9.80595e+07	1.19109e+08	1.13751e+08	1.17988e+08	1.30912e+08	1.08758e+08	1.21096e+08	1.4049e+08	1.24273e+08	1.21718e+08	1.1127e+08	1.21352e+08	1.0553e+08	2.29268e+08	2.37133e+08	2.25173e+08	2.45273e+08	1.97842e+08	2.06721e+08	26	27	27	26	26	27	28
P49757	Protein numb homolog	NUMB	26139.4		32251.1	0	41782.9	47585.5	427576	474232		8.18	17.18	23.57	48.28	26.82		35.42				30014.8	31579.8	35158.8	22531.7	24719.3	31167.3	37103.7	24359.4	63885.5	34012.4	59339.2	49404.7				431882	324703	526142	460017	313841	648837					1	1
Q7LBR1	Charged multivesicular body protein 1b	CHMP1B	1.60993e+06	1.19516e+06	961014	1.39246e+06	1.22028e+06	873877	1.82903e+06	1.29069e+06	50.99	19.29	22.84	32.67	44.23	46.46	35.8	73.82	1.52596e+06	491828	1.56769e+06	1.17227e+06	825368	885406	1.46968e+06	1.33294e+06	2.02717e+06	1.33247e+06	633260	1.69511e+06	1.12883e+06	405726	1.08707e+06	1.47387e+06	858321	1.8452e+06	1.89966e+06	1.19935e+06	2.38809e+06	1.21672e+06	377053	2.27831e+06	2	2	2	2	2	2	2
Q14145	Kelch-like ECH-associated protein 1	KEAP1	788691	683122	736889	471314	717370	797362	3.03837e+06	2.77783e+06	10.57	9.8	28.85	7.36	15.05	11.59	3.79	8.76	759539	615988	673839	817810	713952	678906	678046	637613	1.05041e+06	593111	787994	771006	747371	740726	903990	490300	454841	468801	3.1763e+06	2.78035e+06	3.15845e+06	2.66572e+06	2.61063e+06	3.05715e+06	5	5	5	5	5	5	4
P16401	Histone H1.5	H1-5	3.41798e+08	4.0085e+08	5.00826e+08	3.24747e+08	5.23315e+08	6.18965e+08	6.21754e+08	6.07216e+08	11.83	10.85	8.6	2.92	8.73	14.77	0.57	3.88	3.83256e+08	3.64732e+08	4.54561e+08	4.69688e+08	4.69205e+08	5.63586e+08	3.36374e+08	3.7353e+08	3.15489e+08	5.05539e+08	4.89188e+08	5.7522e+08	6.27247e+08	5.2371e+08	7.05937e+08	3.26456e+08	3.24987e+08	3.22798e+08	6.36034e+08	6.0133e+08	6.27898e+08	6.24245e+08	6.17082e+08	5.8032e+08	18	17	19	18	18	18	19
Q5JWF2	Guanine nucleotide-binding protein G(s) subunit alpha isoforms XLas	GNAS	2.37908e+06	1.36551e+06	1.06752e+06	1.66908e+06	1.45511e+06	1.27442e+06	4.70726e+06	5.37456e+06	11.12	3.56	17.18	4.84	18.01	16.25	8.42	30.22	1.19875e+06	1.40187e+06	1.49589e+06	1.11121e+06	1.0419e+06	1.04944e+06	1.9656e+06	2.78287e+06	2.38877e+06	1.17154e+06	1.50536e+06	1.68842e+06	1.0751e+06	1.2596e+06	1.48856e+06	1.82784e+06	1.56067e+06	1.61873e+06	4.48838e+06	4.6906e+06	4.9428e+06	4.52397e+06	4.35217e+06	7.24753e+06	8	8	8	6	7	7	9
P16435	NADPH--cytochrome P450 reductase	POR	382843	292817	340058	332224	348279	311951	786731	1.09543e+06	19.57	7.93	23.8	27.38	16.64	21.06	3.4	41.48	243612	279084	355754	367424	339244	313505	307746	356601	484182	287362	354765	402710	273719	274324	387811	344697	329239	322737	796039	566807	997347	963940	721289	1.60106e+06	3	3	3	3	2	3	3
O95696	Bromodomain-containing protein 1	BRD1	1.35573e+06	2.06852e+06	2.08815e+06	1.61088e+06	2.67216e+06	2.43933e+06	2.74785e+06	2.57329e+06	3.71	15.84	9.16	8.93	10.95	0.36	15.07	6.28	2.08482e+06	2.13588e+06	1.98487e+06	2.07875e+06	2.42344e+06	1.76226e+06	1.47952e+06	1.3565e+06	1.23117e+06	2.47539e+06	3.00855e+06	2.53253e+06	2.42953e+06	2.44166e+06	2.44682e+06	1.4414e+06	1.889e+06	1.50224e+06	2.47229e+06	2.82909e+06	2.94218e+06	2.42128e+06	2.74307e+06	2.5555e+06	10	10	9	9	10	8	6
Q96L91	E1A-binding protein p400	EP400	478855	288197	134282	372548	400838	324118	2.53709e+06	2.82808e+06	9.2	18.3	1.38	7.9	7.46	11.26	6.01	6.36	257600	304553	302438	112854	161100	128891	471271	481782	483513	369877	403118	429519	285571	328643	358140	385473	346675	385497	2.39281e+06	2.45253e+06	2.76593e+06	2.6497e+06	3.00944e+06	2.82508e+06	5	7	6	2	3	3	8
Q7L9L4	MOB kinase activator 1B	MOB1B	312672	292316	292643	256572	269032	266286	445029	444868	7.58	6.95	11.72	5.43	21.4	5.96	18.34	16.13	315208	290800	270942	280699	316132	281096	327127	339884	271006	220122	254497	332478	248258	278171	272429	257392	303222	209103	425416	437661	472010	436975	377392	520239	2	2	2	2	2	2	2
P49411	Elongation factor Tu, mitochondrial	TUFM	4.18867e+06	5.99725e+06	4.42723e+06	4.14251e+06	4.31406e+06	4.26454e+06	3.32473e+07	3.20643e+07	35.89	31.13	11.7	16.42	14.58	20.64	39.82	17.43	5.10513e+06	8.45257e+06	4.43404e+06	5.67365e+06	4.66084e+06	2.9472e+06	3.94792e+06	3.86559e+06	4.75249e+06	3.58762e+06	4.67662e+06	4.67795e+06	4.03155e+06	5.23782e+06	3.52426e+06	6.03619e+06	3.37303e+06	3.0183e+06	3.60609e+07	3.67258e+07	2.69553e+07	3.74716e+07	2.63094e+07	3.24119e+07	10	9	9	9	8	8	8
Q9Y487	V-type proton ATPase 116 kDa subunit a2	ATP6V0A2	479038	505437	785299	441903	411342	580086	519511	644179	8.01	19.01	20.92	5.35	9.71	18.62	10.86	14.81	494400	471617	550293	952456	738099	665342	437862	593300	405953	455824	399692	378510	674927	602792	462539	464518	386793	474398	503693	551581	503258	737911	547230	647395	4	3	3	4	5	5	4
Q9Y5L0	Transportin-3	TNPO3	12928.2	15466.5		0	18824.3	0	56212	139517	29.58		29.5	16.05	33.34			44.64	19505.8	16396.1	10497.5				17266.4	10101	11417.1	19138	24938.1	12396.7							58240.8	46346.6	64048.6	140066	76969.3	201515	1		1				1
P00367	Glutamate dehydrogenase 1, mitochondrial	GLUD1	445238	316063	283284	439455	337213	226902	431744	259702	15.76	10.63	5.74	13.97	14.37	8.43	3.69	9.19	340348	349075	258767	261328	317620	270905	452249	466545	416921	304365	314395	392879	238612	237268	204825	458021	427970	432375	460329	362461	472444	282996	235315	260794	3	3	3	3	2	3	3
Q9NTJ3	Structural maintenance of chromosomes protein 4	SMC4	483502	237407	402169	397708	396284	404360	2.82544e+06	2.91587e+06	26.44	14.41	11.25	9.57	6.43	15.61	13.03	39.54	263679	165761	282781	369902	469081	367524	452483	546309	451713	366843	410702	411306	333274	453861	425944	454861	384425	353837	2.86171e+06	2.53876e+06	3.07583e+06	2.30681e+06	2.1953e+06	4.24551e+06	4	4	4	6	7	4	6
P29536	Leiomodin-1	LMOD1	16818.9	19252.7		22833	28493	0	293542	372855	37.33		13.06	6.96	21.42		9.4	50.12	21268.8	25215.7	11273.6				14285.9	18208.9	17962	34470.3	22273.3	28735.3				20786	22646.6	25066.4	275103	315491	290033	262587	267350	588627	1	1	1				1
Q6ZSR9	Uncharacterized protein FLJ45252	Q6ZSR9	186101	141631	186796	282124	215716	168382	160744	339651	36.15	20.47	6.63	18.05	28.23	40.26	36.15	40.12	200722	113744	110425	219430	196244	144715	196730	189004	172571	150346	270821	225982	242068	108674	154404	309696	367483	169193	145322	194219	142693	226025	302209	490719	2	2	2	2	1	1	3
P24821	Tenascin	TNC	2.38768e+07	1.63555e+07	1.10059e+07	1.79429e+07	2.04394e+07	1.71207e+07	6.39065e+07	6.35324e+07	7.85	10.18	12.32	15.82	12.83	5.98	5.27	8.24	1.7472e+07	1.66409e+07	1.49536e+07	1.21654e+07	1.09238e+07	9.92846e+06	2.05928e+07	2.62689e+07	2.47687e+07	1.89913e+07	1.88612e+07	2.34656e+07	1.65783e+07	1.6482e+07	1.83017e+07	1.90153e+07	1.72307e+07	1.75826e+07	6.92308e+07	5.22437e+07	7.0245e+07	5.7495e+07	6.68209e+07	6.62814e+07	53	49	49	46	39	39	52
Q9NP66	High mobility group protein 20A	HMG20A	5.51089e+06	4.66581e+06	4.1503e+06	5.34474e+06	5.56862e+06	5.20822e+06	3.18556e+06	3.39238e+06	6.29	17.26	4.3	11.23	1.74	14.39	5.98	14.7	4.47891e+06	4.5143e+06	5.00423e+06	3.83411e+06	3.64636e+06	4.97042e+06	5.23928e+06	5.61837e+06	5.67503e+06	5.65949e+06	5.57966e+06	5.4667e+06	5.3359e+06	4.4032e+06	5.88556e+06	5.38737e+06	5.00569e+06	5.64115e+06	3.10193e+06	2.87718e+06	3.57757e+06	3.20541e+06	3.01409e+06	3.95764e+06	11	11	11	10	10	10	11
Q8WXF1	Paraspeckle component 1	PSPC1	1.38341e+06	1.81265e+06	915011	1.19194e+06	2.05171e+06	1.37116e+06	1.15795e+07	1.24225e+07	35.64	15.42	53.18	15.39	43.21	29.66	17.83	11.65	1.28512e+06	2.53308e+06	1.61973e+06	944052	761666	1.03932e+06	789778	1.15388e+06	2.20656e+06	1.20314e+06	1.98025e+06	2.97172e+06	923348	1.47283e+06	1.71729e+06	1.43569e+06	1.04518e+06	1.09496e+06	1.08715e+07	1.3607e+07	1.026e+07	1.07577e+07	1.33863e+07	1.31235e+07	7	8	6	6	7	8	7
Q9NW82	WD repeat-containing protein 70	WDR70	178153	75407.6	46325.7	153821	66914.3	0	265445	334813	6.95	23.7	28.14	7.96	3.56		7.89	20.14	71393.5	73496.6	81332.7	33733.1	51365.9	53878	139542	234820	160095	67986.7	64184.1	68572.2				152591	166531	142341	241107	278994	276232	402094	335126	267218	1	1	1	1	1	1	1
Q9BZJ0	Crooked neck-like protein 1	CRNKL1	1.19992e+07	1.06499e+07	6.88872e+06	1.22884e+07	1.18052e+07	7.5009e+06	8.97197e+06	8.62504e+06	3.07	6.98	4.8	8.38	4.07	3.32	1.19	10.26	1.09745e+07	1.03204e+07	1.06549e+07	6.62146e+06	7.44398e+06	6.60074e+06	1.21921e+07	1.24541e+07	1.13514e+07	1.17301e+07	1.23193e+07	1.13663e+07	7.59286e+06	7.21876e+06	7.69108e+06	1.22104e+07	1.24573e+07	1.21976e+07	8.49041e+06	8.5868e+06	9.83869e+06	7.93494e+06	8.3177e+06	9.62247e+06	31	31	29	28	27	27	30
Q99418	Cytohesin-2	CYTH2	249292	256677	234791	244951	259811	239226	234005	275994	13.53	9.59	12.93	8.69	9.7	17.65	10.6	43.02	274863	216621	278548	211308	256173	236891	231319	230041	286517	259248	234899	285287	244489	194609	278580	266894	216273	251686	228729	216838	256447	244725	176032	407224	2	2	1	2	2	1	2
P11413	Glucose-6-phosphate 1-dehydrogenase	G6PD	2.98837e+06	2.59594e+06	3.32465e+06	2.65371e+06	2.06161e+06	2.07758e+06	4.22248e+06	5.84964e+06	29.25	10.65	6.5	8.15	20.15	13.35	35.67	37.94	2.18606e+06	3.47218e+06	2.12959e+06	3.5799e+06	2.92037e+06	3.47368e+06	3.1902e+06	2.97188e+06	2.80303e+06	1.65235e+06	2.0497e+06	2.48277e+06	1.83834e+06	2.38163e+06	2.01277e+06	2.11043e+06	3.74667e+06	2.10403e+06	4.5716e+06	3.88365e+06	4.21218e+06	5.09377e+06	4.10725e+06	8.34791e+06	12	12	13	14	11	14	12
Q9BZL1	Ubiquitin-like protein 5	UBL5	2.30766e+06	2.3318e+06	1.46968e+06	2.42075e+06	2.55251e+06	1.98946e+06	2.67887e+06	2.43316e+06	7.99	14.07	11.62	13.66	22.14	19.97	5.92	31.33	2.51095e+06	2.13921e+06	2.34522e+06	1.70231e+06	1.30655e+06	1.40018e+06	2.01106e+06	2.53324e+06	2.37867e+06	2.55566e+06	1.9857e+06	3.11618e+06	2.07985e+06	1.55485e+06	2.33369e+06	2.55826e+06	2.27247e+06	2.43151e+06	2.52966e+06	2.41107e+06	3.09588e+06	2.37038e+06	1.70421e+06	3.22489e+06	2	2	2	2	2	2	2
O00505	Importin subunit alpha-4	KPNA3	3.29955e+06	3.08158e+06	3.74901e+06	2.77251e+06	2.65262e+06	3.0706e+06	5.09498e+06	5.20324e+06	6.59	11.76	27.99	15.56	12.68	14.23	13.02	23.02	3.21366e+06	3.18317e+06	2.8479e+06	3.91045e+06	4.08637e+06	3.2502e+06	2.46573e+06	3.14074e+06	4.29218e+06	2.33052e+06	2.62597e+06	3.00138e+06	2.64882e+06	3.04182e+06	3.52115e+06	2.61588e+06	2.5162e+06	3.18546e+06	5.18255e+06	4.26188e+06	5.84051e+06	6.11999e+06	3.84785e+06	5.64188e+06	10	8	10	10	6	10	9
P49755	Transmembrane emp24 domain-containing protein 10	TMED10	1.53123e+06	1.26389e+06	1.18847e+06	1.08557e+06	1.45706e+06	1.42479e+06	1.35785e+06	1.42804e+06	8.97	19.67	22.4	17.58	16.68	5.22	2.49	25.54	1.14504e+06	1.2758e+06	1.37082e+06	1.12357e+06	1.44785e+06	993994	1.17718e+06	1.86195e+06	1.55458e+06	1.58877e+06	1.60582e+06	1.17658e+06	1.36215e+06	1.40525e+06	1.50697e+06	1.05709e+06	1.11091e+06	1.08872e+06	1.63347e+06	1.21835e+06	1.22173e+06	1.69695e+06	1.01286e+06	1.5743e+06	6	6	6	5	5	5	4
P22670	MHC class II regulatory factor RFX1	RFX1	260087	471651	607782	259342	592271	858137	1.12365e+06	1.13066e+06	11.66	12.42	14.47	9.58	11.34	14.16	21.78	12.21	447769	534571	432612	674069	525587	623692	260272	222351	297639	535333	575115	666366	718081	920972	935358	319089	252130	206808	1.16648e+06	1.20331e+06	1.00114e+06	1.16334e+06	979220	1.24941e+06	3	3	4	4	4	4	2
Q5T749	Keratinocyte proline-rich protein	KPRP	1.0256e+07	1.08646e+07	6.0351e+06	2.1983e+07	8.88114e+06	9.89861e+06	2.83085e+06	5.26657e+06	88.84	55.57	70.11	45.83	87.41	77.11	6.47	109.22	6.81804e+06	2.18807e+07	3.89497e+06	8.80266e+06	6.99723e+06	2.30542e+06	1.84725e+07	7.18226e+06	5.11332e+06	8.6123e+06	1.6775e+07	1.25612e+06	9.89632e+06	1.75322e+07	2.26728e+06	2.04189e+07	2.23304e+07	2.31997e+07	3.17321e+06	3.9228e+06	1.39653e+06	1.17118e+07	3.43457e+06	653350	3	3	3	3	3	2	3
Q96AG4	Leucine-rich repeat-containing protein 59	LRRC59	4.4474e+06	4.28723e+06	6.10537e+06	3.78938e+06	5.29442e+06	6.19729e+06	1.33043e+07	1.71196e+07	26.79	7.22	40.47	7.69	17.74	39.28	16.29	48.57	2.96214e+06	4.90192e+06	4.99762e+06	5.68371e+06	6.56306e+06	6.06935e+06	2.82526e+06	6.38381e+06	4.13312e+06	4.26525e+06	6.10457e+06	5.51345e+06	4.67745e+06	4.90966e+06	9.00475e+06	4.47436e+06	3.27679e+06	3.61699e+06	1.34615e+07	1.22111e+07	1.42404e+07	1.38047e+07	1.09738e+07	2.65803e+07	11	11	10	11	11	10	9
P53582	Methionine aminopeptidase 1	METAP1	208946	631773	489574	394875	662878	719550	3.13032e+06	2.63159e+06	48.88	24.88	16.09	0.32	40.33	12.73	24.88	24.23	355197	965029	575092	625697	390870	452153	179164	202260	245415	365526	739865	883242	617743	745541	795368	504490	314804	365330	3.1309e+06	3.11997e+06	3.14008e+06	3.03358e+06	1.89623e+06	2.96497e+06	3	4	3	4	4	3	3
Q9P031	Thyroid transcription factor 1-associated protein 26	CCDC59	1.28412e+06	1.55099e+06	1.19968e+06	1.26957e+06	1.41102e+06	1.31662e+06	2.63323e+06	2.33465e+06	8.96	19.65	10.6	12.58	15.69	15.19	3.19	14.26	1.71124e+06	1.4773e+06	1.46441e+06	1.11316e+06	1.4665e+06	1.01939e+06	1.36078e+06	1.36459e+06	1.12699e+06	1.59015e+06	1.47931e+06	1.1636e+06	1.52569e+06	1.297e+06	1.12717e+06	1.27184e+06	1.30884e+06	1.22804e+06	2.57748e+06	2.9889e+06	2.3333e+06	2.71891e+06	2.13266e+06	2.15237e+06	4	3	4	3	3	3	3
Q9Y266	Nuclear migration protein nudC	NUDC	1.25535e+06	825822	934747	745477	1.25034e+06	897916	1.40513e+06	1.33772e+06	21.97	16.61	18.32	25.96	7.61	15.19	2.51	28.82	1.03324e+06	747433	696793	964326	1.07309e+06	766822	1.30567e+06	1.45605e+06	1.00433e+06	1.15482e+06	1.34507e+06	1.25114e+06	802863	1.05421e+06	836679	762941	747737	725752	1.73863e+06	1.46115e+06	1.0156e+06	1.47734e+06	901803	1.63403e+06	3	3	3	2	3	3	4
P42285	Exosome RNA helicase MTR4	MTREX	1.26682e+07	9.37541e+06	7.47627e+06	1.24572e+07	1.11883e+07	8.2228e+06	2.1342e+07	1.93474e+07	2.12	14.38	5.16	12.43	6.82	15.27	6.19	9.38	9.14566e+06	9.48451e+06	9.49607e+06	7.49125e+06	8.54414e+06	6.39342e+06	1.20012e+07	1.33073e+07	1.26962e+07	1.0313e+07	1.15348e+07	1.17171e+07	8.08528e+06	7.04149e+06	9.54164e+06	1.22906e+07	1.17824e+07	1.32986e+07	2.17919e+07	1.84938e+07	2.37404e+07	1.97032e+07	1.73806e+07	2.09586e+07	29	28	29	27	30	29	32
Q92766	Ras-responsive element-binding protein 1	RREB1	731582	749315	958108	785129	938294	1.11451e+06	683266	762816	14.56	6.66	7.45	11.91	14.22	14.77	13.54	14.11	656099	722507	869338	908713	1.03012e+06	935497	739369	673569	781809	793813	964144	1.05693e+06	1.01512e+06	1.02395e+06	1.30446e+06	670537	804226	880625	605434	676547	767817	663987	877465	746997	4	4	4	4	3	4	4
O95425	Supervillin	SVIL	4.82396e+06	6.74187e+06	4.83881e+06	7.16658e+06	6.38999e+06	5.09686e+06	9.92321e+06	1.01706e+07	7.34	22.11	9.95	11.12	0.94	6.22	3.66	14.53	7.27854e+06	6.30294e+06	6.64412e+06	4.72706e+06	5.9604e+06	3.82898e+06	4.7967e+06	5.31681e+06	4.35838e+06	6.33057e+06	6.45034e+06	6.38907e+06	5.36699e+06	5.17556e+06	4.74802e+06	7.00337e+06	7.46932e+06	7.02704e+06	9.28253e+06	9.28989e+06	1.11972e+07	9.5233e+06	9.12726e+06	1.18612e+07	29	27	23	24	24	22	23
P20339	Ras-related protein Rab-5A	RAB5A	587546	554054	588258	491948	553481	566786	908000	952738	6.09	9.66	11	2.19	11.27	3.49	11.73	16.65	590659	547255	524249	572033	651438	541302	512905	623865	625867	561738	487414	611291	546280	568366	585711	427156	537754	510936	917811	885110	921078	993892	777621	1086701	2	2	2	2	2	2	2
P36543	V-type proton ATPase subunit E 1	ATP6V1E1	7.61671e+06	6.57553e+06	6.40445e+06	7.4114e+06	5.99093e+06	4.72791e+06	1.66275e+07	1.63546e+07	3.17	5.26	20.54	14.88	10.06	6.92	5.56	30.86	6.77944e+06	6.36225e+06	6.58491e+06	6.52918e+06	6.66086e+06	6.02332e+06	5.86699e+06	8.87984e+06	8.10331e+06	6.28113e+06	5.29787e+06	6.39379e+06	4.92741e+06	4.35035e+06	4.90596e+06	7.24047e+06	7.11219e+06	7.88155e+06	1.53911e+07	1.5016e+07	1.94753e+07	1.51974e+07	1.19868e+07	2.18796e+07	14	14	15	14	13	14	11
P09525	Annexin A4	ANXA4	506326	449745	497037	462883	391719	448237	522739	528664	20.5	9.62	19.24	3.37	6.86	21.38	11.49	7.16	344695	517113	487426	481826	458701	550582	594928	402039	522012	362144	414627	398388	378424	557521	408765	425164	523695	439789	504296	524576	539345	562302	487644	536044	4	4	4	4	4	3	4
Q9UM00	Calcium load-activated calcium channel	TMCO1	379289	339242	327711	286605	381548	340782	542447	537243	14.02	12.36	20.32	10.74	5.11	3.2	11.28	21.4	284330	365924	367472	374297	308070	300766	298083	451424	388362	400040	361160	383445	328951	342938	350457	283323	320443	256049	582905	475683	568752	538824	421489	651416	2	2	2	2	2	2	2
Q04917	14-3-3 protein eta	YWHAH	1.71558e+06	1.78271e+06	1.81487e+06	1.24957e+06	1.82247e+06	2.06981e+06	3.44145e+06	2.94602e+06	9.95	6.7	12.49	7.39	22.83	15.27	10.72	21.81	1.65366e+06	1.98508e+06	1.70939e+06	1.6935e+06	1.93677e+06	1.81433e+06	1.59939e+06	1.58448e+06	1.96286e+06	1.37627e+06	1.89153e+06	2.19962e+06	1.76917e+06	2.04109e+06	2.39917e+06	1.38867e+06	1.23865e+06	1.1214e+06	3.16324e+06	3.49965e+06	3.66146e+06	2.96411e+06	2.2946e+06	3.57936e+06	6	6	5	6	6	6	5
Q8IXS6	Paralemmin-2	PALM2	561417	299885		522993	337584	304804	1.3507e+06	1.59485e+06	23.09		40.85	18.79	26.64	25.18	40.41	40.82	281949	241384	376323				331513	562581	790158	305780	267879	439093	299569	384048	230795	755812	469892	343274	1.40187e+06	1.07515e+06	1.57507e+06	1.20782e+06	1.23021e+06	2.34653e+06	1	1	1				2
Q9ULG6	Cell cycle progression protein 1	CCPG1	384747	240605	123576	281346	90438.3	185392	1.12566e+06	1.25977e+06	8.38	17.89	14.4	23.24	19.96	31.95	20.34	29.97	262923	223721	235171	108063	148883	113780	340836	366406	447000	85289.2	110507	75518.7	134562	171177	250438	347419	248004	248615	1.03192e+06	923878	1.42118e+06	1.03722e+06	1.04633e+06	1.69576e+06	2	4	2	2	2	1	4
P61009	Signal peptidase complex subunit 3	SPCS3	1.05962e+06	866118	998282	842097	1.07244e+06	946622	500285	550721	9.19	10.56	28.36	25.92	22.87	10.54	3.27	40.05	780757	879174	938422	941598	1.11994e+06	933306	744686	1.34331e+06	1.09087e+06	1.33434e+06	848104	1.03487e+06	1.01965e+06	832906	987315	856469	810384	859439	611280	357716	531860	667937	296317	687910	4	4	4	4	4	4	4
P51398	28S ribosomal protein S29, mitochondrial	DAP3	116136	216354	105309	30907.3	113835	124265	770050	576689	37.86	16.78	12.64	28.19	12.04	24.58	3.9	40.91	147019	306721	195323	85926.4	120526	109473	116733	130506	101169	121401	122086	98019.5	91919.4	152627	128248	32281.1	30036	30404.7	692759	602209	1.01518e+06	495130	392362	842576	3	3	2	2	2	1	2
Q12972	Nuclear inhibitor of protein phosphatase 1	PPP1R8	120116	180453	137709	91978.7	188658	99803.9	1.39383e+06	1.2516e+06	15.14	24.3	17.59	8.57	48.39	15.41	24.14	4.62	158438	171890	211030	105509	172300	135317	96442.7	126822	137083	101294	181238	283443	112422	82678.8	104311	91341.5	70097.2	114498	1.48845e+06	1.25953e+06	1.43351e+06	1.22223e+06	1.31822e+06	1.21435e+06	1	2	2	2	2	1	1
O60318	Germinal-center associated nuclear protein	MCM3AP	2.66003e+06	2.07403e+06	1.55515e+06	2.90355e+06	2.30614e+06	1.51505e+06	3.39455e+06	3.79258e+06	14.54	13.11	14.45	11.5	3.83	5.64	7.47	8.57	2.40369e+06	1.81216e+06	2.00624e+06	1.42704e+06	1.79026e+06	1.44816e+06	2.57686e+06	3.07929e+06	2.32395e+06	2.25974e+06	2.25075e+06	2.40793e+06	1.6038e+06	1.43326e+06	1.5081e+06	2.94579e+06	2.66866e+06	3.09619e+06	3.32609e+06	3.04303e+06	3.81452e+06	3.44334e+06	3.84791e+06	4.08648e+06	15	11	13	13	12	7	12
Q96KQ7	Histone-lysine N-methyltransferase EHMT2	EHMT2	3.85445e+06	3.18678e+06	2.67555e+06	3.77893e+06	3.4754e+06	2.64296e+06	4.21172e+06	3.70358e+06	7.97	19.88	8.3	8.85	11.27	9.27	4.45	16.88	3.29186e+06	3.37121e+06	2.89726e+06	2.47144e+06	3.2792e+06	2.27602e+06	3.83099e+06	4.18561e+06	3.54675e+06	3.13803e+06	3.90511e+06	3.38307e+06	2.43697e+06	2.57812e+06	2.91379e+06	3.94148e+06	3.78987e+06	3.60545e+06	4.15505e+06	3.87074e+06	4.60936e+06	3.25976e+06	3.43262e+06	4.41837e+06	12	13	12	11	12	11	13
Q96QZ7	Membrane-associated guanylate kinase, WW and PDZ domain-containing protein 1	MAGI1	224845	135039	102508	219441	155240	133145	387545	367967	15.33	25.56	15.77	17.4	13.36	14.77	43.38	4.35	152839	112323	139955	116271	118957	72297.1	201396	265636	207504	133455	174731	157533	110462	143481	145491	320374	131298	206650	329068	461305	372262	386303	360819	356779	2	1	2	2	1	2	2
O43556	Epsilon-sarcoglycan	SGCE	653128	376089	362976	472543	397854	297665	755506	676817	24.86	7.08	18.35	15.85	12.74	8.22	13.09	24.12	306454	482374	339440	337065	363400	388462	552555	785737	621092	350983	451636	390945	270643	303993	318360	539056	416746	461826	626527	863136	776856	614366	554014	862070	2	3	2	3	3	3	3
O14524	Nuclear envelope integral membrane protein 1	NEMP1	95824.9	240955	352573	101941	163246	140148	1.65298e+06	1.47857e+06	17.4	6.36	65.62	32.2	6.87	25.98	33.58	30.32	240071	199488	283305	329694	374497	353529	168370	56901	62203.2	171852	150564	167320	99349.8	151739	169357	71209.7	95780.9	138833	1.66239e+06	1.11611e+06	2.18045e+06	1.27813e+06	1.16546e+06	1.99213e+06		2	2	2	2	1	1
Q8N1G0	Zinc finger protein 687	ZNF687	1.67099e+06	1.30455e+06	866625	700723	469280	706275	1.05572e+06	1.06666e+06	22.64	32.01	59.95	8.05	11.07	26	70.62	8.37	1.30168e+06	1.01059e+06	1.60137e+06	1.1867e+06	716500	696678	1.85829e+06	588805	2.56587e+06	426997	527276	453567	730763	511602	876459	587645	1.24234e+06	272182	1.148e+06	980737	1.03841e+06	1.13538e+06	1.09888e+06	965709	2	4	4	3	3	3	3
Q9UHA4	Ragulator complex protein LAMTOR3	LAMTOR3	286754	430133	1.21536e+06	264992	685308	1.20018e+06	592369	1.03895e+06	37.2	54.19	37.14	34.49	43.07	54.43	18.66	20.58	367734	310729	611935	777883	895386	1.9728e+06	191345	267285	401632	748187	363751	943985	845690	800846	1.95399e+06	231821	241338	321818	800641	392253	584214	1.10919e+06	798847	1.20882e+06	2	2	2	3	2	3	2
O95084	Serine protease 23	PRSS23	1.01389e+06	497500	472918	743204	822905	844700	3.315e+06	2.34528e+06	21.33	6.2	7.7	2.14	14.17	32.01	9.39	9.16	409823	467224	615453	483724	439741	495289	943378	1.00048e+06	1.09782e+06	740408	771964	956343	682193	695048	1.15686e+06	756276	805566	667770	3.3421e+06	3.23459e+06	3.36832e+06	2.13057e+06	2.56005e+06	2.3452e+06	5	4	5	5	5	4	6
Q9H6Y2	WD repeat-containing protein 55	WDR55	778601	793868	751276	1.09027e+06	651455	759374	2.13074e+06	1.94943e+06	19.17	21.37	29.29	39.98	29.95	32.55	11.14	39.82	924446	626784	830374	927117	714252	612459	515923	893490	926389	876421	549943	528001	735053	525278	1.01779e+06	1.00481e+06	1.22934e+06	1.03665e+06	2.29301e+06	1.20935e+06	2.88986e+06	2.04461e+06	1.1299e+06	2.67378e+06	4	4	3	4	4	3	3
Q69YH5	Cell division cycle-associated protein 2	CDCA2	447501	291967	403499	596341	366544	359781	2.22077e+06	1.91679e+06	1.78	13.82	6.15	16.66	10.59	6.38	18.15	23.84	297767	287780	290354	451875	416097	342524	466705	459804	415993	390492	387403	321738	385184	340584	353574	676836	473269	638919	1.95958e+06	2.05868e+06	2.64405e+06	1.39151e+06	2.13653e+06	2.22233e+06	4	3	4	4	3	4	2
Q9NUQ6	SPATS2-like protein	SPATS2L	4.47432e+06	5.59939e+06	5.01064e+06	3.74656e+06	6.47125e+06	5.16181e+06	1.03258e+07	1.12324e+07	2.53	11.94	13.78	8.59	5.58	4.94	12.16	31.83	5.75201e+06	5.57336e+06	5.4728e+06	5.35973e+06	5.35238e+06	4.31981e+06	3.77325e+06	4.93261e+06	4.71709e+06	6.09701e+06	6.8179e+06	6.49884e+06	5.15532e+06	5.42023e+06	4.90988e+06	3.51225e+06	4.27168e+06	3.45574e+06	1.02034e+07	9.50586e+06	1.1268e+07	1.06447e+07	7.98767e+06	1.50647e+07	12	13	12	10	10	12	10
Q9Y5K5	Ubiquitin carboxyl-terminal hydrolase isozyme L5	UCHL5	329861	297000	184113	251320	336098	204324	598650	789953	1.56	14.62	25.11	2.17	21.19	29.67	6.21	22.59	291712	298877	300413	153667	193901	204770	248617	326762	414202	283933	307124	417236	155680	185063	272228	235087	266198	252676	585362	599295	611292	693623	680382	995855	3	3	2	2	2	2	3
Q9UHA3	Probable ribosome biogenesis protein RLP24	RSL24D1	1.18647e+07	8.33722e+06	7.43445e+06	1.13377e+07	1.02909e+07	8.2842e+06	8.79216e+06	8.76589e+06	9.82	13.38	8	14.84	1.46	11.99	9.66	17.17	8.40428e+06	7.48743e+06	9.11995e+06	7.31642e+06	6.50431e+06	8.48263e+06	1.19341e+07	1.27772e+07	1.08827e+07	1.04394e+07	1.02948e+07	1.01385e+07	8.61618e+06	7.16717e+06	9.06927e+06	1.20744e+07	1.186e+07	1.00786e+07	9.56105e+06	9.52935e+06	7.28608e+06	9.37622e+06	9.87014e+06	7.05132e+06	10	9	10	9	8	9	10
P49458	Signal recognition particle 9 kDa protein	SRP9	259584	297656	133368	103835	497642	422670	2.52437e+06	2.42719e+06	26.74	60.98	81.51	30.09	49.03	70.34	22.97	30.98	357031	207229	328707	168735	40340.4	191027	150309	124978	503466	388530	327269	777128	261762	240475	765773	127707	80001.6	103798	2.93627e+06	1.64783e+06	2.98901e+06	2.5423e+06	1.6244e+06	3.11485e+06	2	2	1	1	1	1	1
P00533	Epidermal growth factor receptor	EGFR	607163	596252	639571	615025	799717	513945	2.28635e+06	2.84185e+06	10.39	8.01	13.48	4.31	5.33	9.78	22.52	30.04	528398	610569	649790	595363	695705	627644	560551	701694	559244	750750	819593	828809	456879	533411	551546	773242	515754	556080	2.30303e+06	2.18064e+06	2.37539e+06	2.49153e+06	2.21918e+06	3.81483e+06	7	7	6	7	6	5	6
Q96GQ7	Probable ATP-dependent RNA helicase DDX27	DDX27	4.12204e+07	3.92875e+07	3.45181e+07	4.35571e+07	4.60334e+07	3.6823e+07	3.65561e+07	3.19079e+07	14.11	8.96	11.8	8.01	8.86	11.58	5.68	13.51	4.54955e+07	3.48333e+07	3.75338e+07	3.4757e+07	3.74828e+07	3.13143e+07	4.38029e+07	4.42481e+07	3.56103e+07	5.02137e+07	4.58203e+07	4.2066e+07	4.08736e+07	3.23733e+07	3.72221e+07	4.54518e+07	4.44595e+07	4.076e+07	3.51954e+07	3.45553e+07	3.99176e+07	3.12446e+07	2.79659e+07	3.65132e+07	40	40	39	37	35	36	39
P62753	40S ribosomal protein S6	RPS6	4.98187e+07	4.28961e+07	5.88016e+07	4.37731e+07	5.24266e+07	5.28701e+07	1.23224e+08	1.41787e+08	9.6	55.93	7.92	21.26	4.51	8.44	8.2	19.06	4.72443e+07	3.90554e+07	4.23886e+07	5.04368e+07	3.09039e+07	9.50641e+07	5.21694e+07	4.52639e+07	5.20229e+07	5.37861e+07	4.96959e+07	5.37978e+07	4.77312e+07	5.51198e+07	5.57592e+07	4.78532e+07	4.23759e+07	4.10903e+07	1.51707e+08	1.00156e+08	1.1781e+08	1.72553e+08	1.21868e+08	1.30941e+08	25	25	24	25	23	22	24
Q9UHD9	Ubiquilin-2	UBQLN2	458018	487969	609578	412902	533447	437868	923758	1.23172e+06	3.34	13.56	14.72	9.21	21.21	20.79	9.75	64.65	471371	503946	488589	603419	530152	695164	380464	490725	502865	411678	553389	635273	376915	394189	542500	391290	388042	459373	825617	975444	970212	898338	656246	2.14058e+06	3	3	3	6	4	5	3
A5YKK6	CCR4-NOT transcription complex subunit 1	CNOT1	124821	96092.8	71151.2	0	88923.5	57344.8	847302	1.10705e+06	9.63	13.9	21.98	8.14	16.56	14.65		21.89	85969.7	104123	98185.8	60893.1	71935.6	80625	102545	155473	116444	71917.5	97167	97685.9	53573.7	51487.9	66972.7				825686	791761	924458	988252	947049	1.38584e+06	2	3	3	1	2	2	3
Q96SK2	Transmembrane protein 209	TMEM209	3.04919e+06	3.05896e+06	3.19327e+06	3.10304e+06	3.45e+06	3.03996e+06	4.37323e+06	4.15796e+06	5.33	18.71	16.55	5.86	12.5	8.48	8.26	7.02	3.21624e+06	3.0699e+06	2.89073e+06	2.97631e+06	3.86897e+06	2.73454e+06	2.69914e+06	3.6278e+06	2.82064e+06	3.50267e+06	3.85246e+06	2.99488e+06	3.18022e+06	2.74241e+06	3.19724e+06	3.34178e+06	2.83212e+06	3.13522e+06	4.28782e+06	4.17034e+06	4.66151e+06	3.95818e+06	4.02278e+06	4.49291e+06	10	10	9	9	8	9	10
O75533	Splicing factor 3B subunit 1	SF3B1	1.4337e+08	1.23711e+08	8.59208e+07	1.49224e+08	1.32522e+08	8.71444e+07	1.43298e+08	1.15192e+08	13.53	19.38	12.51	11.9	8.89	10.36	3.11	23.48	1.42404e+08	1.18604e+08	1.10124e+08	9.20712e+07	9.86263e+07	6.70649e+07	1.45871e+08	1.5993e+08	1.24309e+08	1.43812e+08	1.33453e+08	1.203e+08	9.75204e+07	8.27877e+07	8.1125e+07	1.53574e+08	1.49769e+08	1.44328e+08	1.51277e+08	1.23713e+08	1.54903e+08	1.12575e+08	8.95496e+07	1.43452e+08	94	97	95	93	88	91	98
Q96BK5	PIN2/TERF1-interacting telomerase inhibitor 1	PINX1	3.25413e+06	2.0063e+06	1.86237e+06	3.23384e+06	1.28892e+06	1.58784e+06	2.93246e+06	2.57298e+06	21.39	28.5	31.84	18.02	32.84	22.52	16.49	24.54	1.87769e+06	2.48515e+06	1.65608e+06	2.12824e+06	2.20768e+06	1.25118e+06	3.5186e+06	4.13222e+06	2.11157e+06	1.68895e+06	1.33212e+06	845708	1.99068e+06	1.46519e+06	1.30766e+06	3.67338e+06	2.64082e+06	3.38732e+06	3.21965e+06	3.25495e+06	2.32279e+06	3.29803e+06	2.27643e+06	2.14449e+06	5	5	4	6	6	5	4
P62308	Small nuclear ribonucleoprotein G	SNRPG	6.08784e+06	4.40391e+06	3.25107e+06	5.86397e+06	6.70809e+06	4.18562e+06	9.01589e+06	8.33429e+06	8.47	6.17	21.9	4.9	31.65	34.85	20.87	18.36	4.07973e+06	4.81132e+06	4.32069e+06	3.26544e+06	3.04355e+06	3.44422e+06	5.38176e+06	5.25614e+06	7.62562e+06	5.37727e+06	5.59058e+06	9.15642e+06	3.22465e+06	3.46818e+06	5.86405e+06	7.18923e+06	4.77635e+06	5.62632e+06	9.38487e+06	8.52691e+06	9.13591e+06	8.2787e+06	6.83279e+06	9.89137e+06	4	3	4	4	4	4	4
O43324	Eukaryotic translation elongation factor 1 epsilon-1	EEF1E1	352143	271785	219826	217569	340053	342287	853276	1.32861e+06	16.68	22.45	31.18	14.91	18.44	12.94	16.55	73.27	250371	241110	323874	252590	163056	243833	242634	351558	462237	294673	313870	411617	317502	315925	393435	194397	199248	259062	980252	725859	853717	995392	565440	2.42499e+06	4	4	3	3	3	3	4
Q9Y657	Spindlin-1	SPIN1	175563	190157	100348	140245	258704	309238	848127	857227	26.77	24.93	71.71	13.31	46.58	31.08	7.97	23.66	135672	236479	198320	120001	108861	72183.7	88295.1	118499	319894	154403	231088	390622	198449	359201	370065	152239	130137	138360	725373	871424	947584	865353	650423	1.0559e+06	3	3	1	2	1	2	3
Q9NPF5	DNA methyltransferase 1-associated protein 1	DMAP1	1.34205e+06	1.14238e+06	975363	1.24472e+06	1.09854e+06	1.137e+06	2.96647e+06	2.62059e+06	11.34	6.37	17.24	11.46	4.74	12.46	9.1	13.94	1.00032e+06	1.17277e+06	1.25405e+06	1.00447e+06	903999	1.01762e+06	1.075e+06	1.48153e+06	1.46964e+06	1.15038e+06	1.04622e+06	1.09902e+06	1.03168e+06	1.08127e+06	1.29806e+06	1.14038e+06	1.22853e+06	1.36524e+06	2.63856e+06	2.94335e+06	3.31751e+06	2.3153e+06	2.52106e+06	3.02542e+06	8	8	6	7	9	5	7
Q9P270	SLAIN motif-containing protein 2	SLAIN2	1.22079e+06	1.39714e+06	800635	985978	1.13317e+06	662701	1.99541e+06	3.34667e+06	16.31	5.68	17.85	17.25	9.95	14.51	21.46	60.15	1.17153e+06	1.39258e+06	1.62733e+06	852025	765724	784155	972823	1.30801e+06	1.38154e+06	1.02809e+06	1.11923e+06	1.25219e+06	700547	553408	734150	1.19552e+06	772487	989923	1.73916e+06	1.86052e+06	2.38653e+06	2.12542e+06	2.24459e+06	5.67001e+06	6	7	5	6	6	3	6
P30041	Peroxiredoxin-6	PRDX6	4.20923e+06	4.38928e+06	4.8393e+06	3.39812e+06	3.96472e+06	4.10586e+06	6.24515e+06	9.25744e+06	7.72	8.93	14.56	10.39	15.32	13.16	5.56	60.2	4.14402e+06	4.24775e+06	4.77607e+06	5.23586e+06	4.37905e+06	4.90299e+06	3.83634e+06	3.87501e+06	4.91634e+06	3.30666e+06	4.0838e+06	4.5037e+06	3.71751e+06	3.87712e+06	4.72293e+06	3.45242e+06	3.5538e+06	3.18812e+06	6.87447e+06	5.57851e+06	6.28247e+06	7.53625e+06	4.74831e+06	1.54878e+07	11	11	11	10	10	9	9
Q9UQR1	Zinc finger protein 148	ZNF148	2.01275e+06	2.17735e+06	2.70078e+06	2.01698e+06	2.3734e+06	2.31375e+06	3.37058e+06	2.95631e+06	12.06	3.54	18.98	20.51	10.36	10.04	4.1	20.26	2.40592e+06	1.89041e+06	2.23571e+06	2.80811e+06	2.6691e+06	2.62512e+06	1.91412e+06	1.68963e+06	2.43449e+06	2.0902e+06	2.53183e+06	2.49817e+06	2.47777e+06	2.41556e+06	2.04793e+06	2.11248e+06	1.96611e+06	1.97236e+06	3.3148e+06	2.70893e+06	4.08802e+06	2.70469e+06	2.52413e+06	3.64012e+06	9	10	8	12	8	12	8
Q15149	Plectin	PLEC	4.10192e+09	4.15305e+09	3.75369e+09	4.9206e+09	4.78011e+09	3.89748e+09	5.92392e+09	5.92105e+09	7.46	18.21	6.49	8.28	8.61	16.76	12.03	11.14	4.25474e+09	3.805e+09	4.39939e+09	3.36897e+09	4.54308e+09	3.34901e+09	4.34521e+09	4.14308e+09	3.81748e+09	4.52623e+09	4.55913e+09	5.25498e+09	3.66362e+09	3.39346e+09	4.63536e+09	5.60144e+09	4.52943e+09	4.63094e+09	5.78829e+09	5.5156e+09	6.46787e+09	5.84137e+09	5.3048e+09	6.61698e+09	755	757	757	750	740	740	769
P51608	Methyl-CpG-binding protein 2	MECP2	7.42195e+06	1.09468e+07	1.37228e+07	9.57434e+06	1.08022e+07	1.41222e+07	5.71531e+06	6.74723e+06	10.8	8.55	6.43	5.1	16.92	5.06	1.49	16.55	1.22177e+07	1.07437e+07	9.87913e+06	1.39422e+07	1.47715e+07	1.24548e+07	7.85925e+06	7.49345e+06	6.91315e+06	8.83924e+06	1.24545e+07	1.11129e+07	1.49248e+07	1.38847e+07	1.35571e+07	9.41036e+06	9.66688e+06	9.64579e+06	5.63218e+06	6.03904e+06	5.47472e+06	6.28112e+06	5.9389e+06	8.02169e+06	18	19	17	19	20	20	16
P02452	Collagen alpha-1(I) chain	COL1A1	6.89755e+07	3.34997e+07	2.80586e+07	7.30287e+07	4.91622e+07	3.88204e+07	3.33243e+07	3.4449e+07	8.29	9.65	10.64	21.37	14.4	4.9	7.74	38.72	3.67041e+07	3.18346e+07	3.19603e+07	3.11636e+07	2.61951e+07	2.68172e+07	6.11282e+07	7.01215e+07	7.56767e+07	4.81788e+07	4.26262e+07	5.66816e+07	4.00105e+07	3.66271e+07	3.98236e+07	7.95263e+07	7.02877e+07	6.92722e+07	3.3977e+07	2.58988e+07	4.00972e+07	2.88321e+07	2.48386e+07	4.96764e+07	36	35	31	32	35	31	36
P12111	Collagen alpha-3(VI) chain	COL6A3	1.30595e+09	1.15443e+09	1.00983e+09	1.13881e+09	1.32002e+09	1.26344e+09	2.14835e+09	2.25815e+09	9.81	6.87	4.54	11.42	10.17	9.2	13.62	2.8	1.24892e+09	1.02895e+09	1.18541e+09	1.08611e+09	9.92973e+08	9.50398e+08	1.30879e+09	1.24527e+09	1.36379e+09	1.27966e+09	1.21062e+09	1.46977e+09	1.29222e+09	1.13552e+09	1.36257e+09	1.31765e+09	1.05754e+09	1.04123e+09	2.26435e+09	1.86654e+09	2.31415e+09	2.18794e+09	2.276e+09	2.31051e+09	249	248	246	253	243	248	253
Q63ZY3	KN motif and ankyrin repeat domain-containing protein 2	KANK2	1.76834e+07	1.04468e+07	8.67764e+06	1.74324e+07	1.26352e+07	1.04149e+07	2.15892e+07	2.25337e+07	2.85	6.66	9.88	6.88	15.14	15.31	5.27	18.97	1.04111e+07	1.01685e+07	1.0761e+07	8.00989e+06	9.01351e+06	9.00952e+06	1.59604e+07	1.76375e+07	1.94522e+07	1.09617e+07	1.22228e+07	1.47212e+07	9.43388e+06	9.55604e+06	1.22547e+07	1.78451e+07	1.63801e+07	1.8072e+07	2.09178e+07	2.0558e+07	2.32916e+07	2.09512e+07	1.92749e+07	2.73751e+07	25	27	25	26	26	26	30
Q9BYX2	TBC1 domain family member 2A	TBC1D2	64779.6	102846	61779.4	111366	83412.9	29323.4	253377	323678	30.71	8.43	31.45	10.8	37.08	20.84	54.98	59.93	107486	69198.3	131855	67306.9	56966.7	61064.5	56233.7	50070.5	88034.5	78786.6	55060.1	116392	22351.8	31871.7	33746.6	48747.6	114246	171105	275016	222620	262495	210498	212868	547667	1	1	2	1	2	1	2
Q9UKD2	mRNA turnover protein 4 homolog	MRTO4	2.65047e+07	2.54167e+07	2.32037e+07	2.62445e+07	2.7101e+07	2.43861e+07	3.32727e+07	3.05572e+07	17.64	10.46	3.5	2.32	1.67	6.73	6.72	9.34	3.04914e+07	2.37698e+07	2.19888e+07	2.51084e+07	2.40305e+07	2.04722e+07	2.55989e+07	2.74543e+07	2.64608e+07	2.74584e+07	2.65925e+07	2.7252e+07	2.6186e+07	2.29741e+07	2.39982e+07	2.73495e+07	2.7173e+07	2.42112e+07	3.3731e+07	3.23826e+07	3.37045e+07	3.212e+07	2.72639e+07	3.22878e+07	22	19	21	20	17	21	20
Q70UQ0	Inhibitor of nuclear factor kappa-B kinase-interacting protein	IKBIP	1.68235e+06	1.68038e+06	2.119e+06	1.20424e+06	1.92953e+06	2.17365e+06	4.28375e+06	5.63203e+06	27.6	13.03	26.58	12.93	13.3	23.68	9.18	43.61	1.21286e+06	1.68806e+06	2.14021e+06	1.80113e+06	2.30052e+06	2.25535e+06	1.32678e+06	2.1845e+06	1.53577e+06	1.72043e+06	1.85218e+06	2.21599e+06	1.84023e+06	1.91419e+06	2.76653e+06	1.21454e+06	1.30923e+06	1.08894e+06	4.73788e+06	3.66663e+06	4.44674e+06	4.9925e+06	3.55885e+06	8.34476e+06	8	7	8	8	6	8	6
P68402	Platelet-activating factor acetylhydrolase IB subunit alpha2	PAFAH1B2	76760.8	163023	171555	70363	162215	176359	244415	381208	25.08	18.84	52.24	18.8	38.34	35.12	41.67	72.4	132796	146722	209552	164321	143456	206889	59681.4	48028.5	122572	120882	132028	233736	136496	144866	247716	67082.1	42821.8	101185	287553	196086	249607	306498	150271	686855	2	2	2	2	2	2	1
Q9Y6W5	Wiskott-Aldrich syndrome protein family member 2	WASF2	147228	205031	314053	199028	247513	151597	478874	619433	34.55	17.91	38.24	14.41	35.41	32.74	8.74	47.31	139569	280221	195303	344261	348747	249150	148090	203100	90495.7	235813	166318	340408	182273	94342.3	178175	194139	184609	218336	488165	405704	542755	424783	477007	956509	3	3	2	2	2	2	2
Q92688	Acidic leucine-rich nuclear phosphoprotein 32 family member B	ANP32B	53080.9		66161.9	50187.9	53850	79320.8	4.14482e+06	2.5743e+06		29.25	20.99	43.28	28.95	55.82	7.04	58.92				59045	88062	51378.8	60782.9	58152.7	40307.1	51560	39533.3	70456.7	119872	86016.8	32073.7	46218.2	52987	51358.5	6.14444e+06	2.67756e+06	3.61248e+06	4.24707e+06	1.28889e+06	2.18694e+06				1	2	2	1
P05204	Non-histone chromosomal protein HMG-17	HMGN2	5.08719e+07	6.29323e+07	5.61177e+07	3.62179e+07	1.09132e+08	1.17325e+08	1.32701e+08	1.19786e+08	29.19	17.58	33.86	14.81	15.23	5.75	16.11	23.6	6.74826e+07	7.85981e+07	4.27163e+07	6.56995e+07	4.59895e+07	5.6664e+07	3.96507e+07	4.22609e+07	7.07042e+07	9.04508e+07	1.14646e+08	1.223e+08	1.24351e+08	1.10886e+08	1.16739e+08	4.07673e+07	3.82472e+07	2.96392e+07	1.24716e+08	1.55092e+08	1.18295e+08	1.1746e+08	1.49153e+08	9.27456e+07	6	5	6	6	5	5	5
P19447	General transcription and DNA repair factor IIH helicase subunit XPB	ERCC3	1.02817e+06	337981	266574	842584	368465	329137	2.13393e+06	1.79398e+06	5.48	14.42	19.26	8.88	33.75	34.54	20.19	9.58	345092	351883	316969	230292	262567	306864	1.07109e+06	1.20121e+06	812202	286220	511530	307645	299285	233351	454775	761157	1.03813e+06	728463	1.92743e+06	2.17472e+06	2.29965e+06	1.61584e+06	1.95864e+06	1.80746e+06	5	4	5	5	4	5	8
Q96EP5	DAZ-associated protein 1	DAZAP1	1.35593e+06	1.90354e+06	744336	981921	2.41795e+06	1.26073e+06	3.98118e+06	4.4615e+06	32.19	12.37	73.22	3.04	41.56	23.87	8.22	27.53	1.46476e+06	2.60365e+06	1.64223e+06	850117	682549	700342	753451	812491	2.50184e+06	1.48093e+06	2.29382e+06	3.4791e+06	926935	1.34383e+06	1.51144e+06	1.07435e+06	925706	945709	4.0897e+06	4.00297e+06	3.85086e+06	4.20722e+06	3.38034e+06	5.79695e+06	4	4	4	4	2	4	3
P23919	Thymidylate kinase	DTYMK	333844	393261	241848	235306	248437	243190	1.17664e+06	1.23937e+06	11.54	15.11	20.37	44.52	8.69	13.94	5.59	65.01	413565	424953	341264	220254	284053	221237	348723	393166	259644	223518	261180	260613	204571	268023	256976	249797	224132	231990	1.71511e+06	668821	1.14598e+06	909933	650633	2.15754e+06	2	2	2	3	3	2	3
Q96BP3	Peptidylprolyl isomerase domain and WD repeat-containing protein 1	PPWD1	922216	1.18112e+06	501434	1.10916e+06	1.25772e+06	745487	1.92385e+06	2.09322e+06	9.19	9.81	12.56	2.66	20.82	9.66	13.26	13.47	1.20637e+06	1.06222e+06	1.27479e+06	503507	549560	451237	920820	807126	1.0387e+06	987033	1.27631e+06	1.50981e+06	795411	662954	778096	1.07499e+06	982222	1.27028e+06	1.87112e+06	1.92699e+06	1.97344e+06	2.28223e+06	1.76921e+06	2.22822e+06	8	8	8	6	5	6	4
Q9H501	ESF1 homolog	ESF1	2.73039e+06	3.24749e+06	2.20774e+06	2.99275e+06	3.20046e+06	2.10037e+06	4.8555e+06	4.85037e+06	16.28	9.07	11.21	8.25	9.07	5.35	8.79	22.53	3.82806e+06	3.12068e+06	2.79373e+06	2.32727e+06	2.31929e+06	1.97666e+06	2.96916e+06	2.83649e+06	2.38552e+06	3.38245e+06	3.35336e+06	2.86556e+06	2.21792e+06	1.99417e+06	2.08903e+06	3.29423e+06	2.87422e+06	2.80979e+06	4.73246e+06	4.53073e+06	5.3033e+06	4.54077e+06	3.94562e+06	6.06471e+06	14	15	15	12	12	12	14
Q16637	Survival motor neuron protein	SMN1	637861	767214	654269	710922	824679	734538	1.52367e+06	1.62018e+06	10.96	19.95	10.8	8.57	6.83	21.06	8.91	22.17	759816	687072	854752	505989	751865	704954	637920	706741	568923	773607	815382	885049	601816	697408	904391	768323	721425	643017	1.37557e+06	1.62219e+06	1.57324e+06	1.28883e+06	1.56986e+06	2.00184e+06	4	2	3	4	3	3	2
O14773	Tripeptidyl-peptidase 1	TPP1	444829	622230	647656	492319	561490	605640	471734	614036	44.3	30.98	19.13	19.72	23.17	19.61	36.17	2.6	380093	922182	564414	448727	849972	644268	429712	368300	536474	411564	644554	628351	469837	657141	689944	514711	658124	304120	565506	379474	470223	605293	632490	604324	3	4	4	4	3	4	4
Q9Y2P8	RNA 3'-terminal phosphate cyclase-like protein	RCL1	1.2458e+07	1.33844e+07	8.25172e+06	1.2292e+07	1.50176e+07	9.31045e+06	1.20999e+07	1.13087e+07	13.73	8.94	12.81	7.18	7.56	12.96	2.57	1.94	1.53539e+07	1.17169e+07	1.30824e+07	8.93035e+06	8.35833e+06	7.4665e+06	1.18941e+07	1.42595e+07	1.12205e+07	1.62365e+07	1.48262e+07	1.39901e+07	1.03867e+07	8.00657e+06	9.53812e+06	1.22383e+07	1.20061e+07	1.26316e+07	1.29784e+07	1.12403e+07	1.20811e+07	1.15594e+07	1.11534e+07	1.12132e+07	19	19	19	18	17	17	19
Q8IY37	Probable ATP-dependent RNA helicase DHX37	DHX37	1.20762e+06	1.13435e+06	599351	1.3676e+06	1.18706e+06	625705	4.75849e+06	4.09362e+06	8.78	5.92	15.62	9.43	0.5	6.15	12.59	21.2	1.24688e+06	1.09864e+06	1.05753e+06	638774	589359	569920	1.28083e+06	993315	1.34872e+06	1.18924e+06	1.1804e+06	1.19153e+06	646761	581306	649047	1.25753e+06	1.27932e+06	1.56597e+06	4.66041e+06	4.36711e+06	5.24795e+06	3.64247e+06	3.54415e+06	5.09425e+06	9	8	8	5	6	4	8
P27635	60S ribosomal protein L10	RPL10	4.07811e+07	3.53545e+07	3.85585e+07	4.32466e+07	4.14735e+07	5.4e+07	1.13636e+08	1.07692e+08	6.92	8.49	13.84	4.06	3.41	12.18	9.51	8.55	3.78895e+07	3.30095e+07	3.51646e+07	4.21586e+07	3.77548e+07	3.57622e+07	4.5514e+07	4.22932e+07	3.45361e+07	4.10975e+07	4.02834e+07	4.30396e+07	5.11772e+07	4.93083e+07	6.15147e+07	4.42553e+07	4.67608e+07	3.87237e+07	1.176e+08	1.08571e+08	1.14735e+08	1.10784e+08	9.73375e+07	1.14954e+08	19	18	18	19	19	19	19
Q8TDN6	Ribosome biogenesis protein BRX1 homolog	BRIX1	4.22681e+07	3.82596e+07	3.08105e+07	4.34531e+07	4.30731e+07	3.17947e+07	5.6305e+07	5.23938e+07	12.61	7.63	8.8	5.97	8.94	10.4	10.15	2.39	4.26521e+07	3.30951e+07	3.90315e+07	3.3272e+07	3.05688e+07	2.85907e+07	4.29822e+07	4.55787e+07	3.82435e+07	4.73437e+07	4.20086e+07	3.98669e+07	3.48399e+07	2.82767e+07	3.22676e+07	4.55287e+07	3.83886e+07	4.64419e+07	5.7905e+07	5.24425e+07	5.85676e+07	5.35059e+07	5.10395e+07	52636094	20	21	22	21	20	21	20
Q7Z460	CLIP-associating protein 1	CLASP1	37316.6	28592.1	32920	37977.5	64771.1	30563.3	470473	489169	14.89	11.23	8.52	21.91	4.69	33.44	29.41	36.5	24590	33065.1	28121.2	28747.5	35787.7	34224.8	33648.8	39273.7	39027.4	62421.2	63686.6	68205.6	19314	33093.5	39282.3	25119.4	43521.4	45291.7	456319	375187	579913	471862	319916	675728	1	1	1	1	1	1	1
Q9Y639	Neuroplastin	NPTN	281407	338405	387081	238821	357220	412008	405042	340760	14.5	20.14	59.52	16.07	26.32	16	38.04	18.07	368213	365221	281780	447814	414237	299194	195902	474408	173911	310679	465447	295535	335924	451551	448550	323931	249387	143145	384489	477943	352695	411746	301681	308854	2	2	2	2	2	2	2
Q02447	Transcription factor Sp3	SP3	909540	1.20712e+06	1.27635e+06	556161	1.1999e+06	2.08901e+06	2.74088e+06	2.76214e+06	7.09	26.55	55.24	19.47	34.4	3.67	18.04	21.79	1.10857e+06	1.26198e+06	1.25082e+06	1.62431e+06	947433	1.25732e+06	877383	424001	1.42724e+06	800757	1.17398e+06	1.62495e+06	2.03687e+06	2.17692e+06	2.05323e+06	672009	499779	496695	2.59876e+06	2.29272e+06	3.33115e+06	2.68644e+06	2.2017e+06	3.39829e+06	2	3	3	3	3	2	2
Q8NAP3	Zinc finger and BTB domain-containing protein 38	ZBTB38	1.39157e+06	689087	291186	1.58696e+06	818876	423768	1.38634e+06	1.14344e+06	2.49	6.35	10.13	6.42	15.41	5.18	2.72	9.51	707170	687127	672963	289593	310432	273533	1.42213e+06	1.51471e+06	1.23786e+06	732220	760748	963660	447083	403477	420743	1.54067e+06	1.62604e+06	1.59417e+06	1.28391e+06	1.44559e+06	1.42952e+06	1.02649e+06	1.16226e+06	1.24158e+06	6	6	7	4	3	3	9
O43237	Cytoplasmic dynein 1 light intermediate chain 2	DYNC1LI2	430810	580844	356028	378695	430688	426218	1.26125e+06	1.23012e+06	10.68	7.13	16.79	3.69	22.89	7.19	3.92	46.79	616067	509231	617233	379808	329272	359003	353776	441339	497315	341586	413872	536607	393217	431620	453816	364651	394243	377192	1.23193e+06	1.23689e+06	1.31493e+06	1.00808e+06	798660	1.88362e+06	5	4	4	5	2	4	5
P61163	Alpha-centractin	ACTR1A	2.15181e+06	1.97227e+06	1.83832e+06	1.9838e+06	1.73702e+06	1.75754e+06	6.19952e+06	6.15915e+06	1.65	5.73	16.13	6.54	21.94	11.17	7.86	17.67	2.00974e+06	1.95646e+06	1.9506e+06	1.71938e+06	1.92024e+06	1.87534e+06	1.79685e+06	2.16812e+06	2.49045e+06	1.56601e+06	1.47133e+06	2.17372e+06	1.53221e+06	1.89223e+06	1.84819e+06	1.8249e+06	1.98998e+06	2.13652e+06	6.16645e+06	5.81191e+06	6.62018e+06	5.72278e+06	5.35701e+06	7.39767e+06	11	11	9	9	9	9	8
P09234	U1 small nuclear ribonucleoprotein C	SNRPC	659186	523647	289572	468823	632178	31901.7	1.94258e+06	1.4443e+06	51.13	31.49	30.69	20.86	20.72	47.55	63.81	61.67	696415	659306	215219	329363	354107	185248	892308	530121	555129	722271	481899	692364	42160.9	14475.5	39068.7	784727	431844	189898	2.372e+06	1.56685e+06	1.88891e+06	1.989e+06	416478	1.92743e+06	2	2	1	1	1	1	1
Q14697	Neutral alpha-glucosidase AB	GANAB	1.00864e+07	8.09877e+06	8.92526e+06	7.35312e+06	7.92871e+06	8.86886e+06	1.0288e+07	1.2686e+07	11.51	6.96	12.12	13.83	5.69	7.04	5.13	26.12	7.24998e+06	7.95004e+06	9.09629e+06	8.56007e+06	8.57317e+06	9.64255e+06	8.67525e+06	1.08122e+07	1.07716e+07	7.97611e+06	7.45569e+06	8.35433e+06	8.21666e+06	8.92893e+06	9.46099e+06	6.93715e+06	7.67233e+06	7.44989e+06	1.18685e+07	9.88537e+06	9.11001e+06	1.2347e+07	9.55477e+06	1.61563e+07	26	26	25	23	24	23	25
Q9Y696	Chloride intracellular channel protein 4	CLIC4	4.47237e+06	4.34011e+06	4.68713e+06	4.15472e+06	3.86845e+06	3.99182e+06	1.02955e+07	1.03673e+07	16.84	10.84	3.08	3.73	21.96	12.12	9.7	32	3.55851e+06	4.45572e+06	5.00611e+06	5.26003e+06	4.29213e+06	4.50922e+06	4.57379e+06	4.31572e+06	4.52759e+06	2.99957e+06	3.90871e+06	4.69708e+06	3.44108e+06	4.3487e+06	4.18568e+06	4.52626e+06	4.21162e+06	3.72629e+06	9.95502e+06	1.07119e+07	1.02196e+07	9.10758e+06	7.86428e+06	1.413e+07	8	8	8	8	8	7	9
Q8IUX7	Adipocyte enhancer-binding protein 1	AEBP1	261286	62653		248505	135527	69612.5	572109	567758	27.99		25.59	17.47	9.4	22.01	33.28	30.16	51054.7	54075.1	82829.3				196962	256460	330437	136868	122175	147537	58254	63540.9	87042.5	339511	228033	177970	614692	643744	457893	603116	381589	718568	1		1				2
Q8TER5	Rho guanine nucleotide exchange factor 40	ARHGEF40	114552	161025	198311	105232	213095	63727.1	458576	554674	25.62	11.75	7.87	13.17	17	12.37	5.17	29.97	152033	206034	125007	172300	205313	217318	104880	122710	116067	179931	207585	251769	55806.3	63800	71575.1	110637	105294	99764.7	511228	392645	471857	419448	504307	740268	3	3	3	3	3	1	2
A8CG34	Nuclear envelope pore membrane protein POM 121C	POM121C	6.00166e+06	5.75824e+06	6.07425e+06	7.07233e+06	7.7352e+06	7.18714e+06	7.79615e+06	8.05912e+06	3.32	9.44	12.82	7.66	5.41	16.51	4.87	18.6	5.81267e+06	5.54555e+06	5.91651e+06	6.0246e+06	6.67057e+06	5.52759e+06	6.29562e+06	6.58054e+06	5.12881e+06	7.28962e+06	8.12061e+06	7.79537e+06	6.22221e+06	6.82747e+06	8.51173e+06	7.06285e+06	6.73274e+06	7.42141e+06	7.11047e+06	8.07362e+06	8.20437e+06	6.70156e+06	9.66846e+06	7.80735e+06	17	15	16	15	16	13	16
P51948	CDK-activating kinase assembly factor MAT1	MNAT1	0			0	0	0	330328	351055				29.27				40.29																			305328	248606	437051	333801	219045	500320
P21266	Glutathione S-transferase Mu 3	GSTM3	484898	320459	479512	378855	451614	410489	655677	780787	2.05	15.66	28.93	12.05	11.33	26.04	20.02	33.98	320723	313764	326889	554933	478851	404751	509927	333810	610956	497343	396352	461147	441176	291592	498698	357391	316069	463104	688137	565619	713274	717780	552618	1.07196e+06	2	3	3	3	2	3	3
P28066	Proteasome subunit alpha type-5	PSMA5	2.24165e+06	1.69016e+06	2.4363e+06	1.62803e+06	1.70694e+06	2.47815e+06	2.94914e+06	2.57435e+06	37.28	89.9	30.44	10.01	19.41	37.45	3.99	25.72	1.10332e+06	2.35602e+06	1.61114e+06	1.32636e+06	1.02313e+06	4.95941e+06	2.27444e+06	1.54347e+06	2.90703e+06	1.45234e+06	1.58688e+06	2.08161e+06	2.41418e+06	1.58362e+06	3.43666e+06	1.5864e+06	1.70291e+06	1.59479e+06	3.21616e+06	2.63208e+06	2.99919e+06	3.12017e+06	1.83773e+06	2.76515e+06	4	5	5	5	5	5	5
P20592	Interferon-induced GTP-binding protein Mx2	MX2	5.74606e+07	3.73338e+07	4.24192e+07	5.71081e+07	3.98309e+07	4.56243e+07	6.56658e+07	7.70112e+07	9.24	13.98	9.47	8.23	2.45	9.06	8	13.91	3.81092e+07	3.35614e+07	4.03307e+07	4.00897e+07	4.91626e+07	3.80052e+07	5.90095e+07	6.19625e+07	5.14098e+07	4.08837e+07	3.96575e+07	3.89515e+07	4.42122e+07	4.23816e+07	5.02791e+07	5.75834e+07	5.23231e+07	6.14177e+07	6.41226e+07	6.12029e+07	7.16719e+07	7.29632e+07	6.89147e+07	8.91556e+07	46	48	49	50	45	48	51
Q96MG7	Non-structural maintenance of chromosomes element 3 homolog	NSMCE3	2.11398e+06	1.29379e+06	1.47539e+06	1.98684e+06	2.18799e+06	1.40936e+06	2.35966e+06	2.26386e+06	7.45	6.27	12.47	10.02	3.61	11.23	3.75	29.23	1.31088e+06	1.19006e+06	1.38045e+06	1.57854e+06	1.39951e+06	1.44812e+06	2.20629e+06	2.31896e+06	1.81668e+06	2.19671e+06	2.105e+06	2.26227e+06	1.40193e+06	1.25496e+06	1.5712e+06	2.05016e+06	2.00553e+06	1.90483e+06	2.18541e+06	2.26487e+06	2.6287e+06	1.95007e+06	1.81731e+06	3.02421e+06	5	4	5	6	6	4	7
Q53GQ0	Very-long-chain 3-oxoacyl-CoA reductase	HSD17B12	1.33175e+06	1.33563e+06	1.556e+06	1.29076e+06	1.69474e+06	1.28532e+06	2.88516e+06	2.58429e+06	17.63	9.79	9.8	9.88	23.96	8.69	7.79	3.3	1.11627e+06	1.30618e+06	1.58445e+06	1.41707e+06	1.53195e+06	1.71898e+06	1.18104e+06	1.40973e+06	1.40448e+06	1.31535e+06	1.64584e+06	2.12303e+06	1.27064e+06	1.40368e+06	1.18165e+06	1.31529e+06	1.18024e+06	1.37675e+06	2.89978e+06	2.59319e+06	3.1625e+06	2.50916e+06	2.67713e+06	2.56658e+06	6	7	5	6	6	5	6
Q96I24	Far upstream element-binding protein 3	FUBP3	1.93229e+07	2.08577e+07	1.1388e+07	1.99409e+07	2.39874e+07	1.38915e+07	2.0748e+07	2.25452e+07	5.24	2	19.2	8.12	17.67	20.77	8.79	21.45	2.06847e+07	1.98626e+07	2.20257e+07	1.12095e+07	1.13106e+07	1.16438e+07	1.59395e+07	1.87374e+07	2.32917e+07	2.16822e+07	2.1401e+07	2.88791e+07	1.31666e+07	1.14385e+07	1.70696e+07	1.91758e+07	1.87009e+07	2.1946e+07	2.15888e+07	1.88094e+07	2.18457e+07	2.04523e+07	1.91087e+07	2.80745e+07	26	24	25	22	22	24	24
P54198	Protein HIRA	HIRA	2.55403e+06	2.10037e+06	1.86345e+06	2.57339e+06	2.21145e+06	1.77426e+06	2.35151e+06	2.11707e+06	9.06	4.66	6.26	8.6	5.98	8.19	6.83	8.59	2.1283e+06	1.89757e+06	2.27525e+06	1.85628e+06	1.95363e+06	1.78043e+06	2.43825e+06	2.73649e+06	2.48735e+06	2.09812e+06	2.1794e+06	2.35681e+06	1.70801e+06	1.67394e+06	1.94083e+06	2.56602e+06	2.40149e+06	2.75266e+06	2.42083e+06	2.12382e+06	2.50988e+06	2.21466e+06	1.90718e+06	2.22938e+06	10	9	10	9	10	9	11
O00182	Galectin-9	LGALS9	2.74888e+06	2.50882e+06	2.66191e+06	2.14189e+06	2.06085e+06	1.9842e+06	3.29682e+06	4.1113e+06	12.27	10.74	11.62	2	8.72	7.19	8.15	4.41	2.35986e+06	2.30369e+06	2.86292e+06	2.77384e+06	2.33699e+06	2.8749e+06	2.38101e+06	2.91083e+06	2.9548e+06	1.91276e+06	2.00887e+06	2.2609e+06	1.82622e+06	2.02304e+06	2.10332e+06	1.97518e+06	2.12719e+06	2.3233e+06	3.27065e+06	3.24806e+06	3.37177e+06	4.2728e+06	3.91546e+06	4.14564e+06	4	4	4	4	4	4	4
P18827	Syndecan-1	SDC1	810576	364229	240877	607689	675435	228375	7.48831e+06	6.40704e+06	47.45	4.64	33.64	5.98	21.97	13.64	8.55	15.28	232658	559948	300082	253297	231628	237707	597813	1.11792e+06	715992	534616	830356	661332	200548	222558	262020	619501	652713	550851	8.00227e+06	7.28121e+06	7.18146e+06	7.5079e+06	5.63498e+06	6.07823e+06	1	3	3	3	3	2	4
P11234	Ras-related protein Ral-B	RALB	574206	487015	943660	426403	605104	460137	661253	702198	8.27	38.66	11.91	11.81	6.72	4.97	3.16	6.52	494882	443394	522768	1.23846e+06	1.05685e+06	535677	505378	642113	575126	599850	567322	648139	486330	449925	444156	440156	413183	425869	691091	720015	572655	718105	650561	737927	2	2	2	2	2	2	2
Q8N6T3	ADP-ribosylation factor GTPase-activating protein 1	ARFGAP1	94622.3	58370.2	167334	84596.3	136202	149886	348545	354169	9.55	21.46	6.32	29.39	18.15	16.45	1.68	70.01	56169.5	64707.7	54233.4	161062	205968	134973	87993.1	96254.8	99619	125899	164415	118293	122629	170612	156419	84065.5	86207.6	83515.7	368247	237683	439704	296320	140239	625948	1	1	1	2	2	2	2
P22102	Trifunctional purine biosynthetic protein adenosine-3	GART	398910	370063	290715	297579	389996	314865	643119	677674	21.46	3.18	12.76	16.15	16.79	22.91	10.57	24.53	278393	413554	418241	280063	295281	296799	346485	402149	448096	340117	365706	464166	243908	312589	388097	312332	261467	318937	679624	525943	723791	640687	533032	859304	4	5	5	3	3	3	4
Q9HCE1	Helicase MOV-10	MOV10	2.15657e+06	3.52286e+06	2.75892e+06	1.88907e+06	3.36049e+06	2.92719e+06	7.05131e+06	7.31018e+06	7.24	8.96	9.06	9.06	9.08	10.18	12.04	14.58	3.4571e+06	3.80436e+06	3.30713e+06	2.73451e+06	3.01728e+06	2.52495e+06	1.95e+06	2.18114e+06	2.33858e+06	3.0127e+06	3.48613e+06	3.58263e+06	2.67367e+06	2.85231e+06	3.25558e+06	1.69259e+06	2.13822e+06	1.83638e+06	7.03316e+06	6.42204e+06	7.69873e+06	7.58353e+06	6.13442e+06	8.21259e+06	17	17	15	17	14	15	13
P54652	Heat shock-related 70 kDa protein 2	HSPA2	4.74423e+06	4.97594e+06	4.67545e+06	4.81745e+06	4.73625e+06	4.66013e+06	4.09948e+06	4.60749e+06	5	6.52	10.63	8.94	10.22	6.5	5.62	9.23	4.96332e+06	4.73368e+06	5.23083e+06	4.58989e+06	5.0139e+06	4.42258e+06	4.29775e+06	4.64359e+06	5.29136e+06	4.18575e+06	4.92817e+06	5.09484e+06	4.34009e+06	4.69779e+06	4.94253e+06	4.90279e+06	4.5145e+06	5.03506e+06	4.03111e+06	3.77183e+06	4.4955e+06	4.53325e+06	4.22401e+06	5.06521e+06	11	13	12	11	11	12	12
O60306	RNA helicase aquarius	AQR	1.97551e+07	1.57663e+07	1.03551e+07	2.01855e+07	1.97612e+07	1.12252e+07	1.61361e+07	1.61297e+07	11.39	8.72	7.11	12.87	5.36	20.18	9.38	12.73	1.56007e+07	1.40584e+07	1.76398e+07	9.40138e+06	1.11959e+07	1.0468e+07	1.89672e+07	2.13766e+07	1.89217e+07	2.01682e+07	1.85592e+07	2.05562e+07	1.14436e+07	8.85865e+06	1.33734e+07	1.93311e+07	1.8871e+07	2.23546e+07	1.58823e+07	1.41984e+07	1.83275e+07	1.61616e+07	1.40614e+07	1.81662e+07	40	40	43	37	37	42	43
Q96N67	Dedicator of cytokinesis protein 7	DOCK7	2.94476e+06	2.18238e+06	1.88419e+06	2.66751e+06	2.17263e+06	1.90671e+06	5.23444e+06	6.33264e+06	7.42	8.44	29.14	6.12	11.08	8.77	19.74	9.71	2.05891e+06	2.12248e+06	2.36573e+06	1.80528e+06	2.06725e+06	1.78005e+06	3.84373e+06	2.85609e+06	2.13446e+06	1.90521e+06	2.37204e+06	2.24064e+06	2.09713e+06	1.83973e+06	1.78328e+06	3.0955e+06	2.82746e+06	2.07958e+06	5.31915e+06	4.88013e+06	5.50403e+06	5.7023e+06	6.36494e+06	6.93068e+06	14	11	14	12	13	8	13
P29372	DNA-3-methyladenine glycosylase	MPG	201047	452883	173851	262520	397320	544872	398025	402044	23.79	14.5	28.64	10.57	17.55	7.58	40.81	27.9	370337	574738	413574	202109	165740	153706	222419	135844	244880	317507	446293	428161	512615	591447	530553	385325	188267	213967	376752	446492	370832	384809	299486	521838	2	3	2	1	2	2	2
Q9P2K5	Myelin expression factor 2	MYEF2	833125	561451	529892	737981	1.06572e+06	951703	3.14441e+06	3.20622e+06	7.01	5.07	11.73	9.13	12.27	18.32	10.15	11.3	518595	569705	596055	527908	504060	557709	831914	736003	931457	1.03695e+06	951723	1.20849e+06	942962	781907	1.13024e+06	712632	679014	822298	3.04526e+06	2.92016e+06	3.4678e+06	2.79338e+06	3.47116e+06	3.35413e+06	8	5	8	5	5	6	7
P20700	Lamin-B1	LMNB1	2.96001e+08	3.3277e+08	3.66403e+08	2.93652e+08	3.60425e+08	3.58459e+08	2.44114e+08	2.41803e+08	5.12	4.99	8.73	7.47	4.34	3.97	4.88	11.36	3.24346e+08	3.52386e+08	3.21578e+08	3.63236e+08	3.86082e+08	3.49893e+08	2.66591e+08	3.15109e+08	3.06303e+08	3.42998e+08	3.73315e+08	3.64962e+08	3.46291e+08	3.54993e+08	3.74094e+08	3.06882e+08	2.78413e+08	2.9566e+08	2.36564e+08	2.30863e+08	2.64915e+08	2.32747e+08	2.19997e+08	2.72665e+08	93	88	92	92	90	91	90
O14579	Coatomer subunit epsilon	COPE	177071	247394	117918	88599.8	103314	45090.8	146251	252161	15.26	21.42	19.26	59.47	35.32	21.27	14.33	62.06	207860	251252	283068	138298	125794	89661.8	144965	173391	212858	79991.3	84588.7	145362	36556.5	43247.3	55468.7	78652.9	84240.9	102906	164449	222684	51620.4	143406	181560	431518	3	2	4	3	1	3	2
P62136	Serine/threonine-protein phosphatase PP1-alpha catalytic subunit	PPP1CA	1.03538e+07	1.20688e+07	1.05853e+07	7.39299e+06	1.26064e+07	1.34505e+07	3.40699e+07	3.19041e+07	25.62	16.01	23.33	7.9	29.25	16.81	13.07	10.71	8.50787e+06	1.40664e+07	1.36323e+07	1.21217e+07	8.76802e+06	1.08661e+07	8.50594e+06	9.46813e+06	1.30872e+07	8.96199e+06	1.25221e+07	1.63353e+07	1.08853e+07	1.43123e+07	1.51538e+07	8.40334e+06	6.47804e+06	7.29758e+06	3.2998e+07	3.20806e+07	3.7131e+07	3.34904e+07	2.79828e+07	3.4239e+07	10	10	10	10	9	10	10
Q15022	Polycomb protein SUZ12	SUZ12	1.74767e+06	1.90128e+06	1.75172e+06	1.69159e+06	2.01546e+06	2.26142e+06	1.02185e+07	8.45199e+06	7.88	18.56	5.39	35.29	8.52	7.68	15.95	48.71	2.00163e+06	1.72906e+06	1.97314e+06	1.78436e+06	1.41158e+06	2.05922e+06	1.71165e+06	1.67679e+06	1.85457e+06	1.86452e+06	1.97943e+06	2.20242e+06	2.22124e+06	2.1113e+06	2.45172e+06	1.7975e+06	1.89241e+06	1.38487e+06	7.86912e+06	8.41649e+06	1.437e+07	6.17792e+06	5.97354e+06	1.32045e+07	9	7	9	5	5	5	5
O00148	ATP-dependent RNA helicase DDX39A	DDX39A	3.73595e+06	3.54215e+06	2.04386e+06	2.99322e+06	4.34838e+06	2.30284e+06	3.00562e+06	3.02352e+06	11.8	3.55	1.71	11.76	7.43	9.72	12.33	20.83	3.8041e+06	3.76242e+06	3.05994e+06	2.10282e+06	1.96287e+06	2.06589e+06	3.68143e+06	3.71994e+06	3.80649e+06	4.45917e+06	4.60127e+06	3.9847e+06	2.1832e+06	2.16417e+06	2.56115e+06	2.96932e+06	2.63678e+06	3.37357e+06	2.61448e+06	3.3017e+06	3.10068e+06	3.24754e+06	2.31238e+06	3.51063e+06	6	6	6	5	5	3	4
Q9GZS3	WD repeat-containing protein 61	WDR61	420359	328813	258755	192394	357277	228326	2.77652e+06	2.72928e+06	29.9	28.24	40.22	16.97	56.98	26.13	16.3	30.23	221583	350188	414668	216191	216943	343129	306921	339497	614659	193109	293663	585061	185216	203335	296426	168836	180356	227988	2.45871e+06	2.55285e+06	3.31802e+06	2.38273e+06	2.13415e+06	3.67095e+06	3	4	4	4	2	4	4
P51571	Translocon-associated protein subunit delta	SSR4	1.24767e+06	879002	1.20762e+06	712206	1.0206e+06	1.33442e+06	1.81999e+06	1.83599e+06	16.85	9.31	23.31	17.49	23.4	5.44	30.63	31.89	753924	840565	1.04252e+06	1.32843e+06	1.10609e+06	1.18832e+06	976335	1.55463e+06	1.21205e+06	1.07087e+06	760654	1.23029e+06	1.25652e+06	1.40033e+06	1.34642e+06	567565	963160	605892	2.07391e+06	1.46293e+06	1.92313e+06	2.2005e+06	1.16053e+06	2.14695e+06	3	3	3	4	4	4	3
Q9UHB9	Signal recognition particle subunit SRP68	SRP68	469926	275150	701352	439249	289524	778165	6.74666e+06	5.90452e+06	24.39	2.37	15.73	16.48	5.06	18.82	5.5	21.48	208261	274692	342496	685410	718521	700125	433857	420960	554963	282491	279714	306367	665104	725768	943623	447545	412045	458157	7.77968e+06	5.56953e+06	6.89077e+06	6.95003e+06	4.49406e+06	6.26947e+06	3	4	4	6	6	7	8
P62841	40S ribosomal protein S15	RPS15	2.37848e+07	2.22928e+07	2.08223e+07	2.2229e+07	3.03412e+07	2.99324e+07	4.57224e+07	4.78084e+07	10.02	3.5	6.05	17.93	14.18	12.74	8.62	13.24	1.98009e+07	2.29655e+07	2.41119e+07	2.03807e+07	2.04232e+07	2.1663e+07	2.3863e+07	2.23079e+07	2.51835e+07	2.93915e+07	2.65935e+07	3.50385e+07	2.55285e+07	3.21831e+07	3.20857e+07	2.17684e+07	2.43328e+07	2.05859e+07	3.68343e+07	5.29853e+07	4.73476e+07	4.0831e+07	4.94083e+07	5.31859e+07	16	16	16	15	14	15	17
O43819	Protein SCO2 homolog, mitochondrial	SCO2	219202	131120	210916	187408	264837	289386	280562	317495	4.63	14.13	27.64	3.43	22.5	12.9	7.6	23.68	130053	137658	125650	197290	190371	245087	157466	221573	278567	239881	221775	332855	254975	284100	329081	171036	194154	197034	269535	284990	287161	284654	264328	403503	1	1	1	1	2	2	2
Q9H2Y7	Zinc finger protein 106	ZNF106	1.38564e+06	964888	919474	1.3856e+06	1.09191e+06	774573	1.25028e+06	1.24843e+06	22.54	6.53	10.83	29.03	19.7	28.96	4.7	40.43	943902	758652	1.19211e+06	905483	867645	985295	1.55543e+06	1.33061e+06	1.27088e+06	1.02164e+06	920742	1.33336e+06	926508	516892	880318	1.45388e+06	1.32424e+06	1.37869e+06	1.32267e+06	856558	1.57163e+06	928749	986211	1.83034e+06	5	5	5	5	5	4	5
P54709	Sodium/potassium-transporting ATPase subunit beta-3	ATP1B3	7.5706e+06	7.66962e+06	7.27891e+06	7.41451e+06	9.54588e+06	1.26326e+07	6.90506e+06	6.52162e+06	17.73	24.64	21.74	42.63	9.67	31.29	10.58	37.16	6.23957e+06	8.94703e+06	7.82225e+06	7.97894e+06	5.2413e+06	8.61648e+06	5.68565e+06	8.30204e+06	8.72412e+06	8.83532e+06	9.2129e+06	1.05894e+07	9.65811e+06	1.11221e+07	1.71175e+07	8.18615e+06	6.61837e+06	7.43902e+06	8.68125e+06	8.52631e+06	3.5076e+06	7.7581e+06	8.07713e+06	3.72964e+06	6	6	6	5	6	6	6
O15294	UDP-N-acetylglucosamine--peptide N-acetylglucosaminyltransferase 110 kDa subunit	OGT	603262	610787	390893	468205	578642	562478	1.74464e+06	2.02423e+06	12.36	3.88	8.97	6.11	24.78	16.83	13.16	32.87	524611	642429	665321	408403	382173	382102	560646	585030	664111	479451	513460	743015	465462	567347	654625	538716	441000	424899	1.69834e+06	1.66895e+06	1.86663e+06	1.76716e+06	1.52574e+06	2.77978e+06	5	8	8	5	5	7	6
Q9H9Y2	Ribosome production factor 1	RPF1	1.21842e+07	1.09837e+07	9.62658e+06	1.06806e+07	1.28791e+07	1.04363e+07	6.74645e+06	7.45915e+06	7.73	1.2	6.97	10.97	7.25	8.41	9.39	1.76	1.17895e+07	1.1065e+07	1.00965e+07	9.56226e+06	9.55739e+06	9.7601e+06	1.15666e+07	1.31523e+07	1.18339e+07	1.38536e+07	1.19919e+07	1.2792e+07	1.1408e+07	9.70077e+06	1.02002e+07	9.5312e+06	1.13794e+07	1.11312e+07	6.60938e+06	7.54536e+06	6.08463e+06	7.36474e+06	7.60874e+06	7.40397e+06	17	17	15	16	16	16	18
P17655	Calpain-2 catalytic subunit	CAPN2	1.36016e+06	1.2308e+06	962144	748422	705691	614158	1.88628e+06	2.67741e+06	34.61	27.33	20.34	27.43	12.31	20.54	17.08	69.35	785984	1.27136e+06	1.63507e+06	732939	904280	1.24921e+06	1.15442e+06	1.25142e+06	1.67464e+06	663052	648400	805620	475959	643471	723046	620629	748331	876306	2.12922e+06	1.29217e+06	2.23745e+06	1.83905e+06	1.38772e+06	4.80545e+06	9	10	9	7	8	8	10
Q9BVJ6	U3 small nucleolar RNA-associated protein 14 homolog A	UTP14A	2.57866e+07	2.49243e+07	1.91449e+07	2.49775e+07	2.68993e+07	1.81872e+07	2.40839e+07	2.12855e+07	12.53	6.06	3.77	12.75	10.34	13.43	4.34	20.96	2.81496e+07	2.4711e+07	2.19122e+07	1.98001e+07	1.98286e+07	1.7806e+07	2.53353e+07	2.69026e+07	2.51219e+07	2.94851e+07	2.72577e+07	2.39552e+07	2.05255e+07	1.56517e+07	1.83843e+07	2.60515e+07	2.38853e+07	2.49956e+07	2.29791e+07	2.17192e+07	2.75534e+07	1.94729e+07	1.80148e+07	2.63687e+07	38	37	37	40	37	36	40
Q01650	Large neutral amino acids transporter small subunit 1	SLC7A5	388622	290394	275740	295702	370021	315706	347491	425698	3.74	12.08	39.47	7.7	14.5	10.34	16.67	20.87	278292	293645	299246	274759	309530	242931	288800	565221	311845	310832	415438	383793	352495	290209	304415	244201	342420	300486	345776	321640	375057	381086	367983	528026	2	2	2	2	2	2	2
Q9Y678	Coatomer subunit gamma-1	COPG1	7.4045e+06	5.6972e+06	4.72977e+06	7.78553e+06	4.35047e+06	6.45062e+06	9.47656e+06	1.4327e+07	59.91	34.57	62.49	4.33	23.08	33.23	105.9	29.99	2.95276e+06	9.51884e+06	4.62001e+06	6.52483e+06	4.33947e+06	3.32502e+06	1.26907e+07	4.09057e+06	5.43218e+06	3.20282e+06	5.0679e+06	4.7807e+06	4.08896e+06	8.2725e+06	6.9904e+06	3.76834e+06	1.72692e+07	2.319e+06	9.94689e+06	9.29115e+06	9.19165e+06	1.34054e+07	1.05664e+07	1.90093e+07	14	16	17	16	19	19	17
Q96DF8	Splicing factor ESS-2 homolog	ESS2	828283	955720	624017	794721	939223	481809	803311	657583	1.88	13.46	21.23	20.65	6.42	10.74	6.23	23.93	976478	945458	945224	647450	693807	530795	842614	996483	645751	913610	1.00813e+06	895931	485168	428454	531806	786653	749771	847739	672128	748020	989784	609335	530010	833403	6	5	6	5	5	5	4
O14950	Myosin regulatory light chain 12B	MYL12B	9.03641e+06	9.56135e+06	8.10381e+06	1.05126e+07	6.56519e+06	6.18646e+06	4.36652e+07	4.48206e+07	13.79	11.92	13.01	45.92	26.15	9.32	21.03	54.91	9.72503e+06	8.16823e+06	1.07908e+07	6.99184e+06	8.58356e+06	8.73603e+06	8.68889e+06	8.07392e+06	1.03464e+07	6.09285e+06	5.13408e+06	8.46865e+06	5.93757e+06	5.77594e+06	6.84586e+06	1.00828e+07	8.54791e+06	1.2907e+07	3.60814e+07	2.85121e+07	6.6402e+07	2.46914e+07	3.75108e+07	7.22595e+07	11	13	13	11	10	10	12
O75190	DnaJ homolog subfamily B member 6	DNAJB6	5.30267e+06	5.45996e+06	5.32254e+06	5.60143e+06	4.96628e+06	4.84422e+06	2.75302e+06	3.04702e+06	4.19	7.56	11.21	12.04	4.35	2.29	15.44	24.13	5.44045e+06	5.69788e+06	5.24156e+06	5.28092e+06	5.74418e+06	4.94252e+06	4.62e+06	5.70477e+06	5.58325e+06	4.78995e+06	4.90132e+06	5.20758e+06	4.8208e+06	4.96488e+06	4.74697e+06	4.83048e+06	6.53641e+06	5.4374e+06	2.51225e+06	2.61587e+06	3.13094e+06	2.70564e+06	2.54451e+06	3.8909e+06	10	10	9	10	9	10	11
P08651	Nuclear factor 1 C-type	NFIC	1.36224e+06	1.93408e+06	1.8356e+06	1.52303e+06	2.47733e+06	2.8631e+06	2.58404e+06	2.8998e+06	1.22	26.52	29.76	13.67	14.49	3.16	2.04	43.94	1.90705e+06	1.94505e+06	1.95015e+06	2.28763e+06	1.32032e+06	1.89885e+06	1.16219e+06	1.0958e+06	1.82873e+06	2.24251e+06	2.29884e+06	2.89066e+06	2.90902e+06	2.92153e+06	2.75876e+06	1.55575e+06	1.51935e+06	1.49398e+06	2.88248e+06	2.19405e+06	2.67559e+06	2.51174e+06	1.86471e+06	4.32294e+06	5	5	5	5	5	5	4
P61769	Beta-2-microglobulin	B2M	7.86364e+06	7.0778e+06	7.67841e+06	7.92757e+06	5.43223e+06	5.11472e+06	6.43447e+06	6.13819e+06	42.77	41.59	18.55	24.01	37.98	46.09	14.56	12.73	1.05358e+07	4.90761e+06	5.78994e+06	1.13304e+07	5.41296e+06	6.2919e+06	7.03865e+06	9.54806e+06	7.00421e+06	7.80311e+06	4.04207e+06	4.4515e+06	7.8293e+06	3.93446e+06	3.58039e+06	8.88461e+06	8.25252e+06	6.64559e+06	8.1884e+06	5.84035e+06	5.27465e+06	6.6969e+06	6.47262e+06	5.24504e+06	2	2	2	2	2	2	2
Q15059	Bromodomain-containing protein 3	BRD3	0			0	18367	0	535614	463994				17.91	8.5			20.96										19048.4	19471.7	16580.9							543820	435826	627196	468570	364544	558869
Q9Y2D5	A-kinase anchor protein 2	AKAP2	2.13214e+07	2.37188e+07	1.87388e+07	2.39156e+07	2.51595e+07	2.06237e+07	8.43959e+07	7.45996e+07	15.46	18.42	23.87	12.03	16.98	7.14	14.51	8.25	2.08873e+07	2.78603e+07	2.24088e+07	1.85804e+07	1.53686e+07	2.22673e+07	1.81944e+07	1.85756e+07	2.71942e+07	2.0247e+07	2.72403e+07	2.79911e+07	1.93276e+07	2.22255e+07	2.03179e+07	2.75799e+07	2.34867e+07	2.06802e+07	7.46302e+07	9.48929e+07	8.36646e+07	7.22119e+07	6.99956e+07	8.15914e+07	37	35	38	33	29	34	30
P62829	60S ribosomal protein L23	RPL23	4.5373e+07	4.46905e+07	4.52495e+07	4.48875e+07	4.94289e+07	5.63789e+07	7.95829e+07	7.95286e+07	6.75	8.25	0.86	12.8	6.05	5.88	6.83	17.67	4.80783e+07	4.22906e+07	4.37025e+07	4.88642e+07	4.54784e+07	4.14057e+07	4.49548e+07	4.54344e+07	4.57298e+07	4.61852e+07	5.00316e+07	5.20699e+07	5.58118e+07	5.33854e+07	5.99393e+07	4.68943e+07	4.64097e+07	4.13587e+07	9.04589e+07	7.02724e+07	7.80172e+07	7.55218e+07	6.7918e+07	9.51461e+07	17	17	17	18	18	18	17
Q96S97	Myeloid-associated differentiation marker	MYADM	4.48215e+07	3.78693e+07	3.48692e+07	3.98366e+07	4.19139e+07	3.89642e+07	3.45409e+07	3.69409e+07	16.88	18.24	26.88	15.46	23.76	23.27	18.17	5.79	3.74339e+07	4.44681e+07	3.1706e+07	4.05177e+07	3.61081e+07	2.79819e+07	5.14277e+07	5.2121e+07	3.09157e+07	4.68651e+07	4.84283e+07	3.04482e+07	4.24293e+07	4.57865e+07	2.86769e+07	3.79108e+07	4.78446e+07	3.37545e+07	3.0419e+07	4.05744e+07	3.26294e+07	3.82362e+07	3.81145e+07	3.44719e+07	6	6	6	6	6	6	6
Q14146	Unhealthy ribosome biogenesis protein 2 homolog	URB2	5.13241e+06	4.22039e+06	3.09184e+06	4.7166e+06	4.16569e+06	3.52889e+06	6.98308e+06	6.25963e+06	8.74	7.83	8.24	16.49	7.76	10.7	5.5	5.76	4.5197e+06	3.80831e+06	4.33317e+06	2.82441e+06	3.29611e+06	3.155e+06	5.5271e+06	5.18386e+06	4.68627e+06	3.87471e+06	4.51364e+06	4.10873e+06	3.70179e+06	3.09586e+06	3.78902e+06	4.74641e+06	4.44354e+06	4.95986e+06	7.88341e+06	5.68562e+06	7.38023e+06	6.67142e+06	5.99864e+06	6.10885e+06	18	18	19	19	18	14	20
Q9BVQ7	Spermatogenesis-associated protein 5-like protein 1	SPATA5L1	254403	283093	278408	229650	305246	284022	294937	426208	28.03	17.86	25.15	65.84	16.36	21.87	51.34	54.56	328075	191455	329747	308835	221036	305354	325948	202707	234554	323588	248734	343414	322332	212349	317386	363709	142065	183175	518585	197031	169196	692999	319118	266508	2	2	2	2	2	2	2
Q15024	Exosome complex component RRP42	EXOSC7	1.51886e+06	1.29508e+06	806335	1.5238e+06	660973	864779	3.63552e+06	3.11183e+06	3.12	14.31	8.97	23.68	5.35	19.84	6.87	34.25	1.24968e+06	1.30855e+06	1.327e+06	768935	935821	714249	1.36591e+06	1.56318e+06	1.6275e+06	627168	658092	697659	784196	748333	1.06181e+06	1.56199e+06	1.40541e+06	1.604e+06	3.42662e+06	2.89849e+06	4.58145e+06	2.79794e+06	2.23818e+06	4.29938e+06	5	5	4	4	3	3	5
Q9Y3I0	RNA-splicing ligase RtcB homolog	RTCB	2.33326e+06	3.80319e+06	2.9909e+06	1.80025e+06	4.15964e+06	3.41007e+06	1.70353e+07	1.96419e+07	21.83	2.78	38.12	8.26	35.52	14.81	9.77	20.18	2.92536e+06	4.5762e+06	3.90801e+06	3.07293e+06	2.9066e+06	2.99317e+06	1.80571e+06	1.83402e+06	3.36004e+06	2.87015e+06	3.83708e+06	5.77171e+06	2.83197e+06	3.63309e+06	3.76514e+06	1.97859e+06	1.7954e+06	1.62678e+06	1.72864e+07	1.82997e+07	1.55199e+07	1.87603e+07	1.61939e+07	2.39716e+07	19	21	20	18	15	18	12
Q9P2J5	Leucine--tRNA ligase, cytoplasmic	LARS1	499056	398138	367715	333567	290032	431212	1.32637e+06	2.24504e+06	17.31	9	12.94	5.85	14.41	9.26	18.72	45.21	321217	454332	418866	331078	376652	395415	446258	571053	479857	257880	274950	337264	398277	419742	475617	368328	370906	261466	1.37916e+06	1.23725e+06	1.3627e+06	1.62044e+06	1.69861e+06	3.41608e+06	8	6	6	5	7	6	6
O00232	26S proteasome non-ATPase regulatory subunit 12	PSMD12	2.37989e+06	2.50529e+06	1.33492e+06	1.41372e+06	2.05229e+06	1.86236e+06	7.93717e+06	7.11226e+06	13.36	11.05	19.66	10.13	27.86	9.96	2.46	19.26	2.1339e+06	2.7836e+06	2.59839e+06	1.34333e+06	1.47804e+06	1.18338e+06	2.0524e+06	2.17161e+06	2.91565e+06	1.5412e+06	1.94596e+06	2.66971e+06	1.69122e+06	1.83635e+06	2.05949e+06	1.37359e+06	1.43356e+06	1.43401e+06	8.58802e+06	7.03787e+06	8.18561e+06	7.43881e+06	5.60863e+06	8.28934e+06	10	11	12	10	8	9	9
Q12849	G-rich sequence factor 1	GRSF1	504100	505864	362528	424253	666793	743410	1.4686e+06	2.2489e+06	25.07	10.33	35.54	13.37	28.54	40.69	12.52	45.1	436140	652255	429195	379149	388790	319643	409808	391762	710728	459066	708625	832688	408944	823345	997942	420909	372870	478981	1.31569e+06	1.69012e+06	1.39998e+06	1.72433e+06	1.60431e+06	3.41807e+06	4	4	5	3	2	3	2
P04844	Dolichyl-diphosphooligosaccharide--protein glycosyltransferase subunit 2	RPN2	5.57721e+06	5.2418e+06	6.30928e+06	4.40448e+06	6.08761e+06	6.20009e+06	5.73399e+06	6.57482e+06	15.47	5.38	10.95	13.18	14.22	10.16	7.18	35.86	4.43729e+06	5.22896e+06	6.05914e+06	6.07067e+06	6.69769e+06	6.15948e+06	4.88003e+06	6.01615e+06	5.83545e+06	5.97887e+06	5.28134e+06	7.00263e+06	5.61655e+06	6.11573e+06	6.86798e+06	4.12757e+06	4.74932e+06	4.33653e+06	5.81904e+06	4.93925e+06	6.44368e+06	6.24574e+06	4.39895e+06	9.07977e+06	15	16	15	17	13	16	14
Q6P1J9	Parafibromin	CDC73	339287	482693	146888	206778	226226	417803	8.8055e+06	7.73558e+06	29.64	7.91	19.48	6.79	34.23	21.7	2.55	9.73	317632	559397	571050	134069	149848	156746	324837	281627	411396	149106	225575	303997	344613	519214	389583	211935	201382	207017	8.77229e+06	9.41899e+06	8.22521e+06	8.60036e+06	7.37686e+06	7.22952e+06	8	6	8	4	1	4	4
P62330	ADP-ribosylation factor 6	ARF6	988016	962260	994702	768029	865172	826632	2.30543e+06	2.5083e+06	8.53	2.59	5.18	6.7	17.57	10.49	3.77	46.01	871994	982212	1.03257e+06	1.01946e+06	996632	968015	931600	1.00091e+06	1.03154e+06	723199	846828	1.02549e+06	731379	847396	901120	737229	794710	772149	2.21463e+06	2.21794e+06	2.48371e+06	2.15343e+06	1.57339e+06	3.79807e+06	6	5	5	5	5	5	4
P23258	Tubulin gamma-1 chain	TUBG1	90033.7	119589	140306	208102	264700	179657	551364	836879	59.98	49.54	60.56	55.13	17.23	26.68	25.34	46.38	74656.8	81799.6	202310	153595	65116.8	202205	89033.3	36015.1	145053	214570	303723	275806	125142	198673	215157	168646	187674	267985	363723	388283	902086	608065	617561	1.28501e+06	1	1	1	1	1	1	1
Q9Y295	Developmentally-regulated GTP-binding protein 1	DRG1	150764	253488	196394	103583	150545	129534	362268	1.00072e+06	23.35	28.12	16.79	20.09	41.75	31.26	36.87	59.93	268833	303493	188136	153569	258721	176890	163885	121592	166815	79597.1	199234	172804	85300	164783	138519	136242	112912	61595.8	335722	444605	306478	842361	496032	1.66376e+06	2	4	3	4	4	1	1
Q14677	Clathrin interactor 1	CLINT1	166966	311729	469368	116298	280399	324820	463470	800013	7.31	33.33	46.41	14.3	4.98	22.14	9.49	70.27	301719	337804	295664	334148	433279	640678	84933.3	177057	238907	274744	270148	296307	242710	355038	376712	103783	120440	124669	448624	535898	405889	570367	388992	1.44068e+06	3	3	2	3	2	2	2
Q8NB90	ATPase family protein 2 homolog	SPATA5	327416	918578	980308	318527	949353	1.08792e+06	782840	566717	13.22	6.41	21.32	10.92	24.86	14.47	17.96	39.81	803089	907371	1.04527e+06	915817	1.04142e+06	983691	275254	300282	406714	751299	886267	1.21049e+06	941386	1.06806e+06	1.25432e+06	256834	369833	328914	685813	815585	847122	424551	448737	826863	8	7	8	8	6	7	4
P07237	Protein disulfide-isomerase	P4HB	3.38452e+07	3.26808e+07	3.10562e+07	2.57857e+07	2.85652e+07	2.88044e+07	3.37672e+07	3.39185e+07	10.84	5.33	14.82	10.51	17.37	11.11	8.01	29.18	2.86474e+07	3.40992e+07	3.52958e+07	2.91457e+07	3.19568e+07	3.20661e+07	2.99636e+07	3.20652e+07	3.95068e+07	2.39002e+07	2.80191e+07	3.37764e+07	2.51311e+07	3.09965e+07	3.02856e+07	2.37636e+07	2.57017e+07	2.78918e+07	3.75687e+07	3.05392e+07	3.31937e+07	3.61062e+07	2.31111e+07	4.25382e+07	38	38	39	38	36	37	37
P14373	Zinc finger protein RFP	TRIM27	764617	331158	189418	819786	358116	159223	764056	539729	12.95	12.81	14.47	30.23	12.27	13.58	16.59	51.72	352211	281812	359450	216018	183742	168492	638454	810179	845217	388766	307793	377788	171942	134261	171466	737527	745029	976803	686629	581714	1.02382e+06	433593	329243	856350	4	3	3	2	2	1	3
P49959	Double-strand break repair protein MRE11	MRE11	1.23608e+06	1.01131e+06	900715	416361	1.10893e+06	956503	3.14021e+06	2.96684e+06	11.81	29.21	16.1	10.68	16.8	16.79	9.98	13.93	874677	1.06319e+06	1.09607e+06	677371	1.19075e+06	834026	1.07352e+06	1.17673e+06	1.458e+06	893842	1.21301e+06	1.21993e+06	845257	883602	1.14065e+06	440155	368364	440564	2.75475e+06	3.30145e+06	3.36444e+06	2.92871e+06	2.57394e+06	3.39788e+06	5	6	6	5	5	4	5
Q96KM6	Zinc finger protein 512B	ZNF512B	429357	394969	405927	469435	366496	274912	781467	744201	8.27	23.63	12.51	11.53	15.03	5.7	9.55	15.05	431789	369451	383667	426299	490044	301439	435445	479778	372849	349370	428109	322010	292654	262940	269141	494463	417684	496157	843712	822572	678118	843574	766158	622872	3	2	3	3	2	3	3
O00560	Syntenin-1	SDCBP	4.50776e+06	3.61965e+06	3.13965e+06	2.93624e+06	3.99718e+06	3.36972e+06	9.75522e+06	9.16257e+06	19.75	18.16	33.38	5.92	24.8	19.68	15.37	11.11	2.86778e+06	3.70012e+06	4.29104e+06	3.22933e+06	2.52982e+06	3.65981e+06	2.90838e+06	4.71986e+06	5.89504e+06	3.33717e+06	3.51719e+06	5.13719e+06	2.67891e+06	3.42907e+06	4.00117e+06	2.85087e+06	2.53365e+06	3.42421e+06	9.31798e+06	9.53748e+06	1.04102e+07	9.23441e+06	8.11041e+06	1.01429e+07	8	8	8	8	8	7	7
O75475	PC4 and SFRS1-interacting protein	PSIP1	1.9504e+07	2.205e+07	1.96958e+07	1.4584e+07	2.41398e+07	2.91381e+07	2.57585e+07	2.0293e+07	11.67	17.93	14.54	3.47	6.09	8.18	14.31	13.96	2.44376e+07	2.23869e+07	1.93256e+07	2.37725e+07	1.7585e+07	1.773e+07	1.89565e+07	1.69812e+07	2.25743e+07	2.29856e+07	2.5794e+07	2.36399e+07	3.04561e+07	3.05709e+07	2.63873e+07	1.69834e+07	1.31843e+07	1.35843e+07	2.65392e+07	2.47852e+07	2.5951e+07	1.9897e+07	1.76795e+07	2.33026e+07	23	23	24	25	25	25	25
Q9Y3C1	Nucleolar protein 16	NOP16	1.20451e+07	1.26217e+07	9.54504e+06	1.21357e+07	1.39007e+07	9.37037e+06	1.39705e+07	1.19509e+07	9.81	11.4	9.97	9.01	12.3	4.71	4.09	18.04	1.37836e+07	1.27623e+07	1.13191e+07	9.27749e+06	1.07419e+07	8.61569e+06	1.18051e+07	1.33481e+07	1.09821e+07	1.51072e+07	1.46509e+07	1.1944e+07	9.0421e+06	9.19723e+06	9.87178e+06	1.27071e+07	1.18875e+07	1.18123e+07	1.26704e+07	1.40565e+07	1.51847e+07	1.05849e+07	1.08321e+07	1.44356e+07	14	14	13	14	14	15	14
Q96RN5	Mediator of RNA polymerase II transcription subunit 15	MED15	78327.6	138502	166551	159345	251680	260097	806456	579921	22.29	13.79	1.29	17.36	11.15	13.46	6.25	32.84	140627	168255	106625	144012	189934	165707	77178.7	79078.9	78725.1	219473	264707	270860	264002	223298	292991	160748	168526	148760	831851	655495	932023	438252	505072	796438	3	3	3	3	3	1	1
Q99623	Prohibitin-2	PHB2	3.04448e+06	2.82834e+06	2.99367e+06	2.58064e+06	2.83118e+06	2.48825e+06	3.06928e+06	2.93675e+06	11.39	17.15	24.41	9.71	13.58	10.93	18.28	22.41	2.49162e+06	2.85954e+06	3.13386e+06	2.50353e+06	3.52731e+06	2.95016e+06	2.64736e+06	3.9018e+06	2.58426e+06	2.4269e+06	2.87436e+06	3.19227e+06	2.22932e+06	2.77171e+06	2.46373e+06	2.27338e+06	3.12373e+06	2.34481e+06	3.38265e+06	3.03555e+06	2.78964e+06	2.77475e+06	3.6608e+06	2.37471e+06	9	10	10	9	10	10	9
P54920	Alpha-soluble NSF attachment protein	NAPA	1.14342e+06	1.01986e+06	1.2179e+06	647471	885087	911472	2.07777e+06	2.12847e+06	8	12.19	8.6	2.55	21.89	19.02	11.8	15.62	940063	1.01629e+06	1.10321e+06	1.11264e+06	1.38772e+06	1.15335e+06	1.06006e+06	1.11827e+06	1.25194e+06	706178	858207	1.09088e+06	726604	937474	1.07034e+06	675084	561102	706225	2.08757e+06	2.02052e+06	2.12521e+06	2.06697e+06	1.83101e+06	2.48744e+06	6	6	7	8	5	8	6
Q8N9T8	Protein KRI1 homolog	KRI1	2.35476e+06	2.38958e+06	1.98907e+06	2.46725e+06	2.56254e+06	2.04044e+06	4.62127e+06	3.83904e+06	11.01	5.95	19.77	19.39	13.69	16.01	8.35	21.21	2.53503e+06	2.54785e+06	2.08586e+06	1.85436e+06	2.07618e+06	2.03669e+06	2.67672e+06	1.82105e+06	2.56652e+06	2.15792e+06	2.75043e+06	2.77927e+06	1.66541e+06	2.19321e+06	2.2627e+06	2.38102e+06	2.70229e+06	2.31845e+06	3.949e+06	4.27628e+06	5.63852e+06	3.41831e+06	3.3214e+06	4.7774e+06	8	8	7	7	7	5	7
O15321	Transmembrane 9 superfamily member 1	TM9SF1	528837	436711	446481	375922	369027	348274	506854	541509	16.81	9.04	7.32	24.2	9.58	7.76	9.77	10.84	421220	372261	516654	451290	484222	403931	486442	537703	562366	328453	393173	385457	345499	376566	322758	416918	346079	364769	439559	432583	648420	590850	476603	557075	2	2	2	2	2	2	2
Q5SRE5	Nucleoporin NUP188	NUP188	3.75767e+06	3.5841e+06	3.44814e+06	3.90498e+06	4.02942e+06	2.91916e+06	1.4487e+07	1.43643e+07	8.33	21.47	17.19	10.83	12.38	7.36	15.56	17.07	3.89786e+06	3.55102e+06	3.30344e+06	3.27268e+06	4.26038e+06	2.81136e+06	3.5672e+06	4.47761e+06	3.22818e+06	4.35916e+06	4.27343e+06	3.45566e+06	3.15425e+06	2.73257e+06	2.87067e+06	4.34559e+06	3.21205e+06	4.15729e+06	1.48327e+07	1.27746e+07	1.58535e+07	1.42938e+07	1.1949e+07	1.68502e+07	21	23	21	20	21	20	21
Q9Y5X2	Sorting nexin-8	SNX8	101314	93576.9	48068.2	39756.1	75575	42562.4	190450	233706	9.46	10.3	11.98	17.14	22.39	25.68	15.04	46.29	85728.2	103179	91823.5	45411.7	53782.5	45010.5	99561.4	114230	90150.6	56051.6	84614	86059.5	30753.8	44606	52327.4	32862.9	42865.3	43539.9	182435	162560	226354	201549	145248	354321	1	2	1	1	1	1	2
Q8NCH0	Carbohydrate sulfotransferase 14	CHST14	309915	241876	249349	226239	298984	270237	477328	481956	5.1	24.59	7.52	1.62	17.13	16.63	12.54	13.68	229687	254347	241595	293229	275519	179297	284689	330678	314380	241300	339153	316499	218589	291773	300350	257527	218993	202196	484521	469148	478316	424418	467569	553880	2	2	2	2	2	2	2
Q9H6F5	Coiled-coil domain-containing protein 86	CCDC86	8.70999e+06	9.54628e+06	1.04114e+07	9.59414e+06	1.07969e+07	1.08709e+07	1.83678e+07	1.67817e+07	12.2	11.09	7.4	7.68	17.47	7.6	9.09	17.23	1.08893e+07	8.93048e+06	8.81906e+06	1.06257e+07	1.14442e+07	9.16431e+06	9.3144e+06	8.03174e+06	8.78384e+06	1.07342e+07	1.27133e+07	8.94311e+06	9.91919e+06	1.12932e+07	1.14004e+07	1.03621e+07	9.7739e+06	8.64643e+06	1.78759e+07	1.72695e+07	1.99579e+07	1.65197e+07	1.97952e+07	1.40302e+07	9	8	9	11	10	10	8
Q8WTT2	Nucleolar complex protein 3 homolog	NOC3L	1.88511e+07	1.61206e+07	1.39851e+07	1.85496e+07	2.11344e+07	1.41237e+07	2.20469e+07	1.97029e+07	11.94	5.16	8.15	14.36	11.14	14.51	3.91	21.59	1.75686e+07	1.39353e+07	1.68579e+07	1.41203e+07	1.463e+07	1.32051e+07	2.03476e+07	1.89274e+07	1.72783e+07	2.37692e+07	1.92412e+07	2.03928e+07	1.49818e+07	1.17842e+07	1.5605e+07	1.86244e+07	1.77907e+07	1.92337e+07	2.20377e+07	1.88866e+07	2.52163e+07	1.93485e+07	1.56374e+07	2.41227e+07	26	27	26	27	26	28	28
Q9H8H0	Nucleolar protein 11	NOL11	2.44837e+07	2.49297e+07	2.75757e+07	2.60058e+07	3.02243e+07	2.89313e+07	2.43665e+07	2.0624e+07	2.27	11.71	10.17	7.99	2.29	6.05	2.95	6.93	2.43901e+07	2.48798e+07	2.5519e+07	2.45248e+07	3.09566e+07	2.72458e+07	2.37598e+07	2.72547e+07	2.24365e+07	2.96994e+07	3.10081e+07	2.99653e+07	2.82459e+07	2.76279e+07	3.09201e+07	2.5282e+07	2.59276e+07	2.68079e+07	2.33595e+07	2.3128e+07	2.66119e+07	1.98791e+07	1.97207e+07	2.22722e+07	26	25	25	28	26	27	26
Q8NEY8	Periphilin-1	PPHLN1	8.87345e+06	8.96054e+06	8.344e+06	9.63923e+06	9.41822e+06	7.64316e+06	6.97672e+06	6.93959e+06	1.77	8.93	9.94	13.89	5.58	10.42	7.21	15.28	9.04575e+06	8.77804e+06	9.05784e+06	7.89051e+06	9.20373e+06	7.93775e+06	9.89149e+06	8.40052e+06	8.32834e+06	9.01415e+06	9.22876e+06	1.00117e+07	7.59864e+06	6.87029e+06	8.46053e+06	1.00229e+07	8.83736e+06	1.00574e+07	5.99765e+06	7.93617e+06	6.99633e+06	6.97937e+06	5.86011e+06	7.97929e+06	10	11	11	10	11	12	11
O00291	Huntingtin-interacting protein 1	HIP1	73949.7	184470	51318.9	121423	205831	44796.8	2.49284e+06	2.83361e+06	4.67	49.42	21.64	16.81	17.07	41.71	22.14	16.34	178413	194340	180656	68251.9	63544	22160.7	57115.4	75765.2	88968.4	175203	244201	198089	26181.9	63549.3	44659.1	123364	93618.4	147286	2.68509e+06	2.01213e+06	2.7813e+06	3.07714e+06	2.29953e+06	3.12417e+06	3	2	2	1	1	1	1
O60488	Long-chain-fatty-acid--CoA ligase 4	ACSL4	626356	489716	574256	550262	704597	633034	2.80704e+06	4.10304e+06	24.2	17.79	27.23	12.36	29.15	16.87	18.85	50.99	472049	381045	616056	469699	673817	579251	814313	481493	583261	573959	598470	941361	517529	653457	728115	661569	456359	532857	2.69818e+06	2.52745e+06	3.1955e+06	2.93277e+06	2.85805e+06	6.51829e+06	3	4	4	5	6	5	6
Q13523	Serine/threonine-protein kinase PRP4 homolog	PRPF4B	1.53262e+06	1.92991e+06	1.15541e+06	1.49119e+06	1.65945e+06	1.44759e+06	6.40009e+06	5.75579e+06	25.25	19.06	35.59	17.85	38.23	16.91	22.29	16.25	1.89719e+06	2.43276e+06	1.4598e+06	1.36933e+06	929296	1.16761e+06	1.18552e+06	1.25106e+06	2.16129e+06	1.00721e+06	1.69667e+06	2.27448e+06	1.23236e+06	1.39656e+06	1.71385e+06	1.87245e+06	1.33895e+06	1.26216e+06	6.62475e+06	5.16184e+06	7.41369e+06	5.95188e+06	4.738e+06	6.57749e+06	11	12	9	11	8	9	11
Q96G21	U3 small nucleolar ribonucleoprotein protein IMP4	IMP4	4.08027e+07	3.8662e+07	3.92146e+07	3.59746e+07	4.74023e+07	4.5074e+07	3.67847e+07	3.48114e+07	28.47	13.69	16.52	40.47	27.31	27.02	27.32	63.23	4.20118e+07	2.63702e+07	4.76039e+07	4.14338e+07	3.30937e+07	4.31164e+07	4.14646e+07	3.37539e+07	4.71896e+07	4.93005e+07	3.36135e+07	5.9293e+07	4.97332e+07	3.12551e+07	5.42337e+07	3.86283e+07	2.50913e+07	4.42041e+07	3.42037e+07	2.33584e+07	5.27921e+07	2.84958e+07	1.66493e+07	5.92892e+07	12	12	11	11	10	11	12
Q9NZR1	Tropomodulin-2	TMOD2	98647.9	76472	23881.2	42085.9	72794.4	66739.4	828350	779733	45.88	13.88	49.14	14.82	60.29	26.08	26.8	39.15	57728.5	54741.5	116946	20693.3	23640.3	27309.9	61019.9	81577.2	153347	122339	38789.4	57254.6	56454.1	56929.3	86834.8	47534.4	29115.2	49608.1	693292	933055	858703	563118	1.12882e+06	647261	1	1	1	1		1	2
Q9H0J9	Protein mono-ADP-ribosyltransferase PARP12	PARP12	493735	362407	956357	463831	517606	1.10033e+06	783145	1.29636e+06	18.68	4.07	15.76	11.64	26.93	13.75	3.74	34.64	399648	403325	284248	914614	991658	962799	450110	447528	583567	386840	664216	501760	1.202e+06	1.17258e+06	926409	483851	453349	454293	729025	732043	888368	1.34385e+06	825411	1.7198e+06	3	3	3	4	5	5	3
P45880	Voltage-dependent anion-selective channel protein 2	VDAC2	1.01964e+07	6.8586e+06	6.19155e+06	8.31755e+06	1.13121e+07	1.05512e+07	1.43842e+07	1.46715e+07	16.97	12.44	36.76	15.38	15.41	7.22	31.3	14.94	7.33413e+06	5.53257e+06	7.7091e+06	6.96508e+06	6.18494e+06	5.42462e+06	7.81955e+06	1.4517e+07	8.25268e+06	1.20457e+07	9.32193e+06	1.25686e+07	1.02762e+07	1.14125e+07	9.96481e+06	6.52734e+06	1.13043e+07	7.12103e+06	1.60703e+07	1.18791e+07	1.52031e+07	1.69308e+07	1.25528e+07	1.45309e+07	10	9	10	9	8	9	8
Q13547	Histone deacetylase 1	HDAC1	2.0957e+07	1.81304e+07	1.60188e+07	1.85576e+07	2.21604e+07	1.94128e+07	3.66508e+07	3.42414e+07	4.03	6.14	13.16	4.56	10.95	6.4	4.51	4.01	1.73258e+07	1.83156e+07	1.87499e+07	1.69531e+07	1.61117e+07	1.49917e+07	1.90452e+07	1.97072e+07	2.41187e+07	2.01428e+07	2.14838e+07	2.48545e+07	1.88097e+07	1.85863e+07	2.08424e+07	1.84699e+07	1.77671e+07	1.94359e+07	3.79895e+07	3.47764e+07	3.71863e+07	3.40645e+07	3.29664e+07	3.56933e+07	22	21	22	23	23	23	25
Q9BW60	Elongation of very long chain fatty acids protein 1	ELOVL1	375002	346551	329273	350042	416006	429562	928386	1.03336e+06	5.62	27.37	9.34	13.97	4.94	5.15	14.01	23.8	368994	334281	336376	426029	314030	247761	405851	336953	382204	422933	432212	392873	446320	404504	437863	329960	405939	314227	1.07702e+06	870164	837976	1.03667e+06	785819	1.27758e+06	2	2	2	1	1	1	1
Q9H7N4	Splicing factor, arginine/serine-rich 19	SCAF1	3.96789e+06	3.76467e+06	2.57671e+06	3.91197e+06	5.26867e+06	3.23735e+06	7.71824e+06	7.11532e+06	15.38	7.63	11.96	11.19	2.68	10.46	9.07	14.89	4.43103e+06	3.47946e+06	3.38352e+06	2.58057e+06	2.77137e+06	2.3782e+06	3.88911e+06	4.47687e+06	3.53769e+06	5.42491e+06	5.15031e+06	5.23079e+06	3.41754e+06	2.8469e+06	3.44761e+06	3.94444e+06	3.54206e+06	4.2494e+06	8.05119e+06	6.73759e+06	8.36593e+06	6.92869e+06	6.16177e+06	8.2555e+06	10	9	9	10	8	8	10
Q01995	Transgelin	TAGLN	1.11312e+07	1.0962e+07	1.0905e+07	9.94874e+06	1.15343e+07	1.22843e+07	1.94024e+07	3.01006e+07	9.48	15.37	3.77	12.54	9.48	9.02	8.95	66.02	1.02925e+07	1.21595e+07	1.0434e+07	1.05673e+07	1.27245e+07	9.42309e+06	1.0984e+07	1.0805e+07	1.16045e+07	1.05244e+07	1.13834e+07	1.26949e+07	1.16291e+07	1.35631e+07	1.16606e+07	9.35807e+06	1.09727e+07	9.51547e+06	1.96603e+07	2.16967e+07	1.68502e+07	2.17893e+07	1.57344e+07	5.27782e+07	24	23	21	21	20	22	21
Q8TDD1	ATP-dependent RNA helicase DDX54	DDX54	1.67172e+07	1.3125e+07	1.25588e+07	1.72122e+07	1.52147e+07	1.30225e+07	2.89464e+07	2.38627e+07	9.12	4.24	10.97	16.09	3.29	11.67	7.43	20.15	1.4075e+07	1.17806e+07	1.35194e+07	1.27842e+07	1.29419e+07	1.19503e+07	1.84084e+07	1.69749e+07	1.47683e+07	1.53273e+07	1.46676e+07	1.56491e+07	1.39379e+07	1.12685e+07	1.38611e+07	1.76466e+07	1.57733e+07	1.82168e+07	2.7578e+07	2.51262e+07	3.4135e+07	2.30307e+07	1.95243e+07	2.90331e+07	28	27	29	29	27	25	28
Q32NC0	UPF0711 protein C18orf21	C18orf21	1.03378e+06	517431	370389	1.05886e+06	687946	523864	1.38042e+06	1.08904e+06	15.27	15.83	3.42	14.33	12.7	12.87	10.37	22.26	571400	426725	554169	322101	435618	353448	1.06723e+06	1.03727e+06	996836	662271	616326	785243	523151	456827	591614	1.11416e+06	932344	1.13006e+06	1.19091e+06	1.36474e+06	1.58562e+06	984799	916173	1.36614e+06	3	3	3	2	3	3	4
P56134	ATP synthase subunit f, mitochondrial	ATP5MF	514068	434963	437644	451633	478321	453499	692734	579148	6.41	1.39	5.98	6.06	2.17	7.97	15.46	8.81	423502	414654	466733	440689	430658	441586	546002	484642	511561	467180	480123	487659	411780	475360	473359	374480	469952	510465	723684	709565	644952	631068	529029	577346	3	3	3	3	3	3	3
[truncated: 1,548 more rows]
[truncated: 22 more columns]

## Sheet: Cytoplasm - Proteins
Accession	Description	Gene	Abundances (Average): Cyto, CTRL, Mock	Abundances (Average): Cyto, CTRL, 3HPI	Abundances (Average): Cyto, CTRL, 6HPI	Abundances (Average): Cyto, KO, Mock	Abundances (Average): Cyto, KO, 3HPI	Abundances (Average): Cyto, KO, 6HPI	Abundances (Average): Cyto, CTRL, VACV	Abundances (Average): Cyto, KO, VACV	Abundances (Grouped) CV [%]: Cyto, CTRL, 3HPI	Abundances (Grouped) CV [%]: Cyto, CTRL, 6HPI	Abundances (Grouped) CV [%]: Cyto, CTRL, Mock	Abundances (Grouped) CV [%]: Cyto, CTRL, VACV	Abundances (Grouped) CV [%]: Cyto, KO, 3HPI	Abundances (Grouped) CV [%]: Cyto, KO, 6HPI	Abundances (Grouped) CV [%]: Cyto, KO, Mock	Abundances (Grouped) CV [%]: Cyto, KO, VACV	Abundances (Normalized): F1: Sample, Cyto, CTRL, 3HPI	Abundances (Normalized): F9: Sample, Cyto, CTRL, 3HPI	Abundances (Normalized): F10: Sample, Cyto, CTRL, 3HPI	Abundances (Normalized): F2: Sample, Cyto, CTRL, 6HPI	Abundances (Normalized): F11: Sample, Cyto, CTRL, 6HPI	Abundances (Normalized): F12: Sample, Cyto, CTRL, 6HPI	Abundances (Normalized): F3: Sample, Cyto, CTRL, Mock	Abundances (Normalized): F13: Sample, Cyto, CTRL, Mock	Abundances (Normalized): F14: Sample, Cyto, CTRL, Mock	Abundances (Normalized): F5: Sample, Cyto, KO, 3HPI	Abundances (Normalized): F17: Sample, Cyto, KO, 3HPI	Abundances (Normalized): F18: Sample, Cyto, KO, 3HPI	Abundances (Normalized): F6: Sample, Cyto, KO, 6HPI	Abundances (Normalized): F19: Sample, Cyto, KO, 6HPI	Abundances (Normalized): F20: Sample, Cyto, KO, 6HPI	Abundances (Normalized): F7: Sample, Cyto, KO, Mock	Abundances (Normalized): F21: Sample, Cyto, KO, Mock	Abundances (Normalized): F22: Sample, Cyto, KO, Mock	Abundances (Normalized): F4: Sample, Cyto, CTRL, VACV	Abundances (Normalized): F15: Sample, Cyto, CTRL, VACV	Abundances (Normalized): F16: Sample, Cyto, CTRL, VACV	Abundances (Normalized): F8: Sample, Cyto, KO, VACV	Abundances (Normalized): F23: Sample, Cyto, KO, VACV	Abundances (Normalized): F24: Sample, Cyto, KO, VACV	Abundances Count: F1: Sample, Cyto, CTRL, 3HPI	Abundances Count: F9: Sample, Cyto, CTRL, 3HPI	Abundances Count: F10: Sample, Cyto, CTRL, 3HPI	Abundances Count: F2: Sample, Cyto, CTRL, 6HPI	Abundances Count: F11: Sample, Cyto, CTRL, 6HPI	Abundances Count: F12: Sample, Cyto, CTRL, 6HPI	Abundances Count: F3: Sample, Cyto, CTRL, Mock
[truncated: 4,204 more rows]
[truncated: 22 more columns]

[truncated: 2 more sheets: Nuclei - Diff Analysis, Cytoplasm - Diff Analysis]
